# Supplementary material for: Genome-Wide Identification of NRT Gene Family and Expression Analysis of Nitrate Transporters in Response to Salt Stress in Poncirus trifoliata
Source: Genes (Basel). 2022 Jun 22;13(7):1115. doi: 10.3390/genes13071115 (PMC9323722; doi:10.3390/genes13071115)
Supplement: Supplementary file 1 [file genes-13-01115-s001.zip]

Archive with 3 entries (3 files):
- supplementary materials .pdf
- text S1.txt
- text S2.txt
