# Supplementary material for: Genome-Wide Identification of NRT Gene Family and Expression Analysis of Nitrate Transporters in Response to Salt Stress in Poncirus trifoliata
Source: Genes (Basel). 2022 Jun 22;13(7):1115. doi: 10.3390/genes13071115 (PMC9323722; doi:10.3390/genes13071115)
Supplement: Supplementary file 1 [file genes-13-01115-s001.zip › text S2.txt]

>Pt1g006350.1	-		Up_Stream_Len 2000
AGTGGGGAGCCTCAAGTCACTTTAAAAGTAAAATATTTTATTGCAATGATTGTGAAGTTGGAATTTAATTAAAATTACTTTATGCATCTGGTGGTGAATATACTGTATCCAGCAGTTTGCAAGAATGATTGTAGGACAATACAGTTTGGCACTAACTTTTCACACCAATTGCCGATCCCTTAGTTTTTGTTTTTAATTTTCAATTTATAATATATTGTGTATTTTATTGTTGGGGTAGGAGTGTCAGTAACAAAAAAAATTTAAAAATTAAATTTACACTAGCATGAAATATTTGTACTAAACTCGTTGCGTTGTAGATGTACCTAATACTTTCCTCCATTTCTTTTTACTCATTTGGAGATCCCAAGTTGTGGCACGTTTCACAAGCTATAATCACACACATAATTAGCACATGAGCTGCAGAATTATGTAACCAAATGGGAAAGTTCTGATGCACCGCAGTTTCAAGAAAACATATTCTTGCAGCGCATTCGCATTAGTGGTTCTGTAGTGGTTGAATTTGCTGTGCTCTTTGAATCAACTCTTCACGTTAGCAAACTGGCCTACCACTTTAAGTTGCTCAAGTCACTAAACTTGTTTATTACGAATATTGCTAGGCCAACAATAATACAAGTTTCTTGGTCTCCCTTAAATTCAGATCCTTTTACGCATGCATGCATATGACATTCTTTATTTATTACTACGCAATCACATGTACAGTGCTTCTTCTTTAGCTACTTAACTCTTCTTAGTGTGAATACACTTTTTGTTCCCTTCTAGAATATTAAACAGTATGCTAATTTCAACATGTATATGTTACAGCAACCCTTCTGCACAAACTGCAGGTAATAGATAAATCATCATCTTCTCTATTCACATCAACTGGTCCACACTGCAAGCTCCACCTAACCTCAGACCTCATGTACCGCCACAAAAGATTTTACCAATTGAACAACAAACAAGCGCAGCCATGAGTAGTTCAAATACTAAACCAACTTTTACGGTACAAATCAAGATAATTTGGGCTCCCAAGCACACTCTTTGTGACCTTCACTATACTTGTACTCTATCCATTTGAGGAGTTAATGATATCCCGACTGCAAAACTTTAATGATATCACAACTGGAAAACTAAGTTTAGCTTCTTCAATCTGACAATCGTGAATGTAAATTACAAGAGTTTAGAACTTGATCAAACTGATACTTTCATTTGAATGTGTAGGACCTTGCATTTGAGTGATCAGCATATGCAGTAATGTTATGGTTGAGATGTCGAAGAAGCCAAAGAACCACTTGCACATAGCATTATATTTTCGGTTAAAATTTGGCTAATTATATGAACCAATCGTTTGTCAAAGAACTTGGACTTATATTGCTGTTTAATAATCTCCACACGGGAATGGGTCACTGTTATGCAATTATGCTCTCTGGAAAATGAAAGTATAAAGCTTTTTGTCTATATAACAGAACAGAACAAGTTACAAAAGAAACGAAGTACCTTTATGCCTTGTGTGGGGTAACAAAAGCTGCAAAGCCACTTAAATAAATGAACGGTATCTGTGGCTAACAGCTCTCACAACCGATTTAATCAAATCCTAACATAATTGGACTTAATGACTATTCGAGATTTTCACTTTATTTTTTTTTATTTTTGATTTTTCTCTTTAGATATTACCTTCCTTTCCAATGATTCTTCATCAACTAAAATAATAGCCTAACTTTCTTTTTGAAATATCTGAAAAAGAGATAAAAAAGTAAAAGAAGTTGATACAAGTGGTTATAAATCCTATGTTACTATGTGATAAACCCAATCCTTATTAATGCCAAACGAGAGGAGGGCTTATCAGAAAATGGTAGCGGAGGTCACTGTTAAGAGGAATCACTTGCATAATTTTGTCTATAAAATCAGAATCTAGCTACTTGGGTCTCAAGACAGCTCAGTTCGCTAAGCTTTCCTCTTAGCTGCGGTTCAAAGCTATTTTCCTACTCAACTTTGGAGAT
>Pt1g007360.1	-		Up_Stream_Len 2000
TATGATTTTATTTCTTAATTGAATAAAAATAATTTGATATATATATATATATATATATAATTGTAAATTATAATAATAATTCTCAAAATTAGATTTTAAAAAGTAACTCCTTCTTACTTTTTAAAATCCATGATATTTCTCAAAATTTGTGGTAAGATGAAATAACTTGATCAAAAATAATTTTTTTAAAAAAATTCTTAAATACTAAAATTAACTTTTAATTTTTTAAAATTATTTTTTTATTTGTTTAAACTTTAAAGTAATCCCAAACGCCATAATCACTCTGTAAACTAATTTTTGGGTCTGTTCTGAATTTGCATACTGTGAAGTGCAATTGCCAACAAAACTCTTGGTATGTACATTGTTTTGATTTTATATTTCATTCATCAGAGAAGATTCTTTAATTTATTTACTGTTTGAATAACTTTAAAGATTTTTTTCCCCTTATAGATAAAATTTGATTTTAAATCTAAACAAATTAACTATTACTAATCCATCATTATAATTAAGAAAATAAAAAGCATAGATAGTTCTTATGTGGTTTAAAATGCCTTGTTGCATCTCCAGAACCACATCCAACAATTAATCTTAAATAAATTAAGACTCTATTAAAAGCATGGCATAACGATTTGCGCCCACAAGAGATTGTGTGCATCTATAATATTTGGAAAGACATCTCCATTTATAGTCTATAAATTATGATTGGGGGATTTTTTAGGGTCTCATGTGAGTGAACTTGAACTCATCCCCTCAATTGTTGAGGCCACCAATTGATCTACCAATAAGCGGCAGTCTAAATGGAGGCAATGTAGATGGAAATGTAGATACATGAGAGAGTTATAAATTAAAAGATGTGAAAAAATGAACTTTCATTTGACAATGCATTTAGCATGTTTTTTGAGCGGAGGGGCAATTTAGCATGTTTTAGTCATAGGTGAACGGCACAAAACATGTTGTCGAATCAATTCACATAGGACAGATTGAAACTTTTATAATTGATTTAAGAAGAACGCGCATCGACCATTTAACTGTTAATTTTACACTCAGAGGTATCTTAGAGATTGTAGGTATGAACAATCACTAAATAATAGAGCTTTAATTACTTTCCAATTCAGTGTATTTTTATCGTCTGATCTTATCATGATTTGTTAATTTTTTTTAAGTTAATTTTTTACATGATCTAGATTTTGATACAAAATAATGGCTCTATTTTTTTAAATTGATAAGATCTTATCAAGTCAATCATATTAGTCAATTAATATAAATTTATTGTGTTTGGGTTTCAATTTCTGGACCCCCAGCAACTGTTTATGATATAATTTTCTTATTCATATGTTCACGTTGTGTTGTTAAGATAATCCATTTAGTACCTGTACCTCCGATAAAAAAAGGAAGGGGTGAAATTTTGGTATATTTAAATATTTAAGGATGGTTTTATAGTTTCAATAAAATATAATAAGAAGCCAAGAGTTAAAAGTTAAAAGCTAAGATATTTTTATTATAACTTAAACTTTGATGACATAGAATGTATGGTACGTTGATGTTTCTTCATATATATTGATGTGACTAGTTACTTAAATAAGTCCATTTTAATCATTTTAGAACCTTTATATATTGTTCAATAATGTTTTCGAATATATATTATTGAATTAGTCAAACTTCCAACTAGATAATTAATCGGATCATGTCGGTATCAAGCTAAAATTTGTCATAATAATGTCACACTTACAAGAAATGCAGCCGCCCTGTCAGACCCGTTTTGCCACCTTACCCACAACTTTCCTACTTTAATTACTTTTGATTCCAAGATTCGTAAAATTGAAGTGATATTACCTAGAATTCTCATTTTGCTACATAACGCCAAATAGCCGTCCTAAGGCTGAGGAAAAGAGAGGCCTCGAAACTTTATAATTCCTGAACTATTTCTGAACTTGCCCATATTTTGGCTATCTTAGCTATTAGAACACTCAGTGCTGATCCCGTGCTCATTGCAGCTGAAG
>Pt1g005100.1	-		Up_Stream_Len 2000
CTTGGCAAAGCCCGGCCCAGACCCTTAAATTGCCAACCCTAATTATACCATTTGCCGGTTAATTCCAAATTAGGGATAGCGAAATTCGTTGCGGGTTGTTAGTGAGTTTAGTAATTGTTAAAATTTATAATAAGTGGATTTTTTTTTTAAAAAAATATTAATAACAGCGGATTGCGAGTGAGTTTGATTTAAATTTTTTACTGATAGACAAATTCGCAACGGGTGGTACCGATCAACGATCTCTATTCCAAATGTTGGAAAATGGAGCAATTGATTGTTTTGTTCGGATAAGATTTTCAAGGGACATCATTCTTTGGCTGCGATATAATAAAGAAGGTTCAAATTAACAAACGTCCTTTTATTTGTGCTCTAATTGGAGTTCTTTGGTGGGCGTCGCTTGGGGACCAACCTACTAATTTTCTCAGTGAAAAAACAAAAAAAAATTGTTATAATATATTATCACGGCCGGTGCTCTCCCCATGCTTGTCGGCATCTCTCACTGTCGAAACTCTCTTTCTCTCTCTAGCTATCACTGGTACCCCATGCTTTCTCTCCGAGGACAGAGTCTCCTTAAACGCAAAGAAATAAAAGAAGACAGTGGTTCCCTCACAAATTTTGATAAATTCCTTCACTAAACAACCCCAGTTAAAATTATTTAGCGACCGAAACATCTTCTTAGCATTCAATTTACACAATGCTTGCCACTAAGTCCTCGCCTTACATTAATAAAATTGGGGTTGCAAGTTCAAGTCGTCGTGTAGACTCAAAATTTTCTTTCTATTCCAGTCTAGTTTCAATAAAATAAAATAAGAGGCTTAGTTTTTCAGACAAATAGAAAAAGGTTTTGTGTATCTTTTAAACTATGAAAAAAAAAATGTAATAATGAAACAAAAATAAATAGTATGCAATAAATATAATTTTTAATAATAATTTTAATAAAATTAATAAAAATACAATAGATTTTATTTTATCATACAAGTAAAAAAATTATATCAATACAGCTTCCAAAATACAATAGTTAATTTTTATATAATATTTCAGTACTGTAACTTTTAAACTACAGCTGACCAACCTCAATTCTAAATAAGTTCAAAATAATAAATGTTGTTTGTTAATCATTTTTTTGGAGGTGGGGTTTTAACAACACCGCTATTGGTTTACAATTTTTTTGGTCATAATTACTATTCTAACCTCAAGATCTGAACTGAAGTGCTGATTGTTTGTGAGAAGAAGATGGCAGAAAAATGGACATATCAATTTTTACGAAGTAATTACGAAATTAGCTCACTTTTTCAGAAATTTTAACGGGGAGCATTTGAAACTGAGGGCTTCCTTCATCTCTAGTGATTACGCCGTATTACCAGTACTTTTTAATCTTCCGATTACCGTTAATATAATAATATTTTTTCCTGAGATCATATGCATGACATCATCCATGTTCAACTTTTTTGTCAGTGCTCTCCATTAATGGACCTTAAACAGCATTTCCCACTCTCGCCTTGTTTTGCGTGCGAAATCTGATCCCTACCTAAAACCGAATAATTCGGATTCTCTCTGAATATACGTCCACGTACGCAAAGACAAACTCAACACTATTAGTGTTAGATTGTTTATTTTCTTCAACTTCAACTTCAACTTCAACACAGTAATTATTATCATTTATGGAGTAAATTCGAAAAGATTAGGAAATGAAAGTCATGGTCCAGAGTCTCGGATAAGGTTTCATTTCGATGGACGTCGTTTTTTTCACTTTCTTTCTGTTTTTTTTTTTTTAATAGAAAAAATAAAAAGGGGTTGAAGTTAACAACAACGTTTTTTATTTGCACTCCATTGGGGGTGTGGTGGTGGGGTTGGCCTGGGCGCCGACTGACTATCATTTTCAGAATAAATTAATATGTACCTACTAGACCTATTTATGAATTAATTGTCACGGCATCTGCTCTCTGCTCTCTACTCAGAAAGAAAGAAAGAAACTTGCAAGCAAATCAAAGAGCAGCAAC
>Pt1g007370.1	-		Up_Stream_Len 2000
AAGTAGTTTTTACTCATGATAATAGGTTTGGTCCATTGGCAATGAAGAGATACATTGCATACAAGTCCATGATATAAAAGATCAAATTCAAAATCTAGCGGTTTCTAATAGCATTTTATGCTTCGTTCCACAAGGAGCCGGTATCAAGGTATCTAATAAAGTATTCCATCCTTTTTTCTGCCATCAACTAATGCTACCACCCATCAAACGCATCTCTGTCTGAATTTGAAAGTTTACAGAAGTTGGAATTTCTTCAGTTTTAACTATCATCATCTTATCTCCAGTTTTAGCTGTGTACGTTTCTGTAAATTGGGCCAGTGTTTTAATTTGTTTCATAGCTTGTCTTTCTAACCGTCATTAAGATTTATGGTTACTTGTGTGTGCTCTCATTATGTCCATATATGGAAAAAGACTTGCATGAAGATGTATATGAATCTGACCTTCTCAATTTCCCATTAGGTTCACTTACGGAATGGAAAAACAAAATTGTTGAACTCCAGCAAGTATCCAAAGTGTTTGGCTCTTGTACAGGGAAAAGTGTACTGCGGCTGCCAGGATGGTGCTATTCAGGTATGAGATTTTCTTTGTATGCGATAAAAGCTCTTTGTCACAAACAATGTCCCCCTTAATATTTAAATTTTAATTAACATAAACTTTGGTGTTCAGGAAATTGATTTAGCAACAGGGACATTCGCTACCATTCAAACTGGTCATAGAAAATTATTAGGCAAGGCAAATCCTGTCCATGCACTGCAAGTTCACAATGGTCTCGTATATACAGCAAGCACTAGCTTAGATGGTGCAGCAGTGAAGGTATTTCTACGTACAAAGCAATTATCTTTTGTTTTTTGAAACATTGAATCAATCAAAATGTAGCCAAACTAAAAAAGTTATAGCATAAGTAAATGAATCATTTACTTCAATTCGGATTTCTGCTTGGAATTTTTTGAACCAACAATTTCTAATTCTGTTCTGCAAAGATGTGGAGCACTTCAAATTACAATATGGTTGGATCACTCCCAACGTTGTCAGAAGTTCGGGCCATGGTTGTAAGCTCAGAACTGGTTTACTTGGGGTGCAAGGGAGGAACCGTGGAAATATGGGATCAGAAAAGGCAAATTAGAATTGAAACACTTCAAACTGGTACAAGCGGCAAGGTGCAATGCATGGCTCTTGATGACAATGAAGAATTTTTGGTGATTGGAACTTCTGATGGCAGGATTCAGGTAATTATATTTTGTCTTCTTTTATGTTTATAATTCCAATGAGTTTAACGTTGGTTCTAGATATTAAAATGTACCAAATACTATCTTCTTATTCAGGCATGGGGACTGAGCTAAAAAGAGCATGGTGCTTATAAACTTGAGACAGCAAATTTAGCTGGAGGAACAACAGAAAGCAGAACAAATTTAACAGAAATTCTTTGCCTTGTTCAAATAACATTCTTTGTATTAATTCAGGAGCAGTATTGTAAAGTGTACATATATTGTAGCATTGTATAGGACCATTGTAATACCAAGCTATGTGAAAGCATTGTAATTCTTCCTGATGTGTAGCAATAAAATCAGAAGATATGGAATGAGCAATTTTCAACTTGAGCTTTGGAAGGGCACATGAATTTTTATTTTAGTTTATTTATTTATTTTTAGTCGTGCGCCAATAAAAATGTGCATGAATTTATAAAGCAGATATATTCAGGAATATAAAATAGCTAATCATAGATATAAAGGTCTTCGTGCTAATAAACAAAGGCTGTCATATGTTGACTCTATTATGAGGTATAATTTACACCACACACATTAAAGTGAAACATTTTCAAATATAATCAACACTTACATCAAATTGTATTCGCGGGTCACAAACTATTTTAAAATAATTGCAGCACTAGTGCTATAAGAGAGACGAGCGTATATATTCTTAAATACCGTCATGCTCAAAGCTGCAGGTAGCTAAGTGTTAGTTTGTAGTAAGATAAGACAAGTGCATACAAAATAGAAGAA
>Pt1g003070.1	+		Up_Stream_Len 2000
CTTTAAAGGGCAAGTGTGTCATTTGATGAGTTTAGTTGATTGAAATAAGGGTGGGATTTTTTGAACTCGCTAAATTTCTCACTGCATCCTTTTCTAAGTTAAAAATTTTATTGTGAAAATATAATTTGATCAATTATTTGTTTGACCTTTCTCTCTCTCCCTTATCTCCTTCCTTTATCAAAAGTTATCATGATACATGAAGCAAATATTATATTTAACAAATTCAAACCTATTGTAATCTAAACAAAATGAAAGGGAAAAATACTCATCATGTAAGAATAAAAAAATTAATGTGTCACTTTGAATATGTTAGAAATTTTTTTGTCAAATCTCAAAAGCACAAACTTTAAATGAAAATAATTGGTAAATCTGGTAATGTTATAGTGAAAACTAAGAGAAAGATAAAGTTGATTTAGTAAAAAAAAATTAAAAAAAACAAAAGAGAGAGAAACTAGTTTAACATTGTTACAATAAAGAGAGAAAGTAGTTAATCAAGTATAATTTTTAAGAATTAATGAATTAAAATAATAAATTATAATTTAATAATTATTTTAGAAATGAATATTAAAAGAAAATTAATAAGTTCAAATAATCTCACCCGTAAAATATATATAGATCCATATTTTAATTACCATGGACTCCGTCCTTCCCGTCCCAAATTAAATGTATCGATTTGGAATTGAATCCTTGACCTCCGGTAAATATATCCCCTTAAAATTGAACTCTCAATCTCCCTTGCTTCCACTATAAAAAGGCAAATCAACTGAACTACCCTGTAGATATTGAATGTCATGACGACCACATTTATTTCGCGTAATGAACTTTCGACTGGCCACAGTTTAAAAGTGAACCGAACATGCTTCAAAGTTTGGGGGTGTTTATGAAATTGTGAAACTGTCTGGTCTCGTATGAAATTAAGCCAAACTATAGGGGTATCTGGTATTATCTCTTATATTAATTTTTGCATAATAGGAAGCTAATTAAATTTCTTCTTTTGGAATGAATGGATATAATTTCCTCTAAGCTAAGGTGCAGACATAATGATGGCTGCATTGCAGGTCAACTATATTACCTCTAGCTGATTATAAACCATTCAAAATAAAATTAGTTGGAAAAGAGAAAAAGAAGAAACTCAATTAACTACCCTATAAAGAATTAATTACCTAATTAAGTCAAGGTAATATGGATTTCGCTTTCTGCATACTTTACCTACCAAAGACTGTATCTTCATCTATACATATATAAATATGTATGATTCATGCGCAAAGTATTGTAACTACTACCCCCAAGTCAGCACAATACCCTTTTGCTTTTCTCAAAATTGACATTTCAATATACTGCAGGCTCATAAAATCTATACTATTTCTGGTAAAAGATAGAAATTATTGAACGTTGAGCTTCTATTGAACAAATTAGAGCCCTTCTCTGTGCCCTTTCTTGTTTCTGCCCATACAGAAAGATAAAGGTTGGAATTAGATTTAGGGTCTTGTGGGGTAGCAAAAGCACTTGCAATGCCTAGGGTGCTGTGGCTCACAGCGTTCGCAAACCAATACCTATCCATATTATACCACAAAGAAGATGCAATCATTATGAGAATATGTACAGAATGTTGTTATTGGTGTTGTGTGTTCCAGATTCTTAATTTGATCACCCCTTATTGTTACCATCCTCAATCAACATCACCTTTTAAATAATTTTCCCTATATTTTTAATTTTCTTGCAAATATCTTACTTAAAATACAAAGTTTTAATCAGTGTACCAGAACCTTCCAACAAATATGCGATAAACCCAATCCCTACCTTTATCAAGAACAAGCAGTGATCTGTCTTTATTACTTAGTGGGGGGTCACTTAAATTCAACACTGATTAGACTCTGCCTATAAAAGGTCAAGCTCCCCACACATTAGAGTTGTGAGTTGAAGCATCGTCCTTAGTTTGTTTAATTTAGCTTTCATTTTCAGCATTTTGTGCTCTTTCCACTTTTGAAACTTTGAAAATT
>Pt1g005080.1	-		Up_Stream_Len 2000
ACAGTATATAAATTTTACACGTACAATTTATATATTTAATTTGGGTTAGATAATATATTAGATATCATATCTTACATACATAACATTGCAAATTAAAAAGAGGGTTGAAAAATAATTTTTAAATAAAACATCTTATTCAAGTGAAATTATTTCAAACTACAAGGGTGGTTACAATTACTTTATAAAAAGTATCCACCTCAGTAAAGAAATCTTTTAGAATAACTATTAAGTAATTTACCTTTGTTTAATATAAATATTGTGAACCATTGATTGAAAAAAAAAATGATACAGAATTGTTAGATTATTGATGTCGTATAAAAATTAGGACATCATAGAGTAACTTGTATAAATATACATTAAAGATTTTAGGATGATTAAGGTTTGAATCCTTTAAACAATGGGTATAGGGGGTTCGAACTTTCACATCTAAGGGAAACATCCATCTTGGAAAAATTTTATAAAACCTAAATTCAGGTTATTAGTGAAAAAAAGAGGAATAAAACTCATTTTCCAAAAATTAGTGCGAAAGAAAAGAAAAGAAAAACTAAAAGAAACTATATCTAACTAATGATTCAATGGGAGTATGCAATCAATGTAGAAAATTCCTTTTTAGTTCATAGTGATTTTTTGTCTTCTTTATTTTCAAGTTTAGATCGAATTTACAGAAAATAATAAAAAGAATGAAGGAAGGAAAAAATATTTTGGTGTTTGATTTTTATGTTGCTGTGAAGAATGATAGAGAAAGAAGAAGTATTCATTTGATTATTGCATAAGATTTTTTTATTTAACGAAAATGAAAATCAAGAGAATGAACATTTAATTATATATGGTTAATTAGAAATTATGAGAGGTTTATAAAATAAAATGTCATTGTTTGAATTTTAGTAATGGGTGTATTAAATAAATAGGTTTATTAAAGAATTTATGAGTTTAAATAACGTCACCATTTTTAATTTATGCTTTCTAGCCACTGCCCCATAAATCCTAAAATTAGTGACCAATTTGCCCCTCTAAAAATTACCCTTTGAGAACATTTGTATCTAACATATTGAAAAAAAAAAAAAGAAATCATACATAATTATTGTCGTTGAAAGTTGCCCCGGTAAGTTAAATTACTGGCTCCTTCGCTACTGGTGTAGTAACATTTACCAAGACACCAAGAGCATGTTTCATACAAACACACCAAATGTATTATTTACTAGAATAATATAAAAATTAGAGGGACCTAGTTGTTATTTCCTCATTTTATGTTGGGTGATGATATTTCCACACTGTAAACTCACCCCGCTTCAAAAAGAAATTATAATAAATTTATATTATTTTTAATAATTTCAAATAATAAACAGTTTTTTTCTTTATTTTAAAATATGATGTAAAATTGTTATATAATTTTTTAAAAGGTGTCGAATCCACATAAACTATGGGATAAAAATATTCTATCTCATTTATTCCACTTTTTTCTTTTTTTTTTTTAAATAAAGAGTATCGGTAAAGTACAAATTCAATTTTTTATTTTTTATTTTCTTTAAGATTCGGAACCAATTAAATAAACTTACTTAAAAACTATTTAACTACACTCTCGGATTTTTTTCACTTTTTTTTTTCATGTAACTTCCCACTTTCCACAGTATAACTTCCACGTTTAACAGTTAACAACTCAAATCACCCCCATCTCATCATCTAATCACAGATTGTTTCCTAATCTTTTTGATTACCGCTATTATTATTAATCATCTAATCACAGATTGTTTCCTAATCTTTTTGATTACCGCTATTATTATTATTAGAAGATATTTTCCCCATGCGCAAGCAATAGCATATTCATTATTAAATCAGTAACATCACCGATATGCTTTCACTTTCTTCTGTCAGTGCTGTCCGCATGCACGTTAGCATTTCCCATTTTCGGAGACTACTGCCAAAACTCTCTCACTACTCACTAGTACTTATTATTTCTCTCTGAGTCAAGCAAACACCAACAAAAAAAAAAAAGAATCAAA
>Pt2g017400.1	+		Up_Stream_Len 2000
ATTCCTGATGTTTTGTAATTGCAATTAAAAAAGAATGTATTTTGATCAAATTCTTTCTATAAAAAGATTCACATGTACTAATTAATATAATATCTCCACAAACAAAGCACATTAAAAAAAAAAAACTCTATAATTTTATTTTTACAAAGAAATCATAAATTCATGTACCATGTGCTTTCTGATAGAAGAACTATACTCATTCAAAGTATTACAGTGAGCAAAAAGGAGTGCGGACAGAATAAAGCAAACAATCTTGCTTACTTTTATAACGAGTAAATTCAAATGTTCTTGTGCCTGGTGATGAATGAGTGCAGATCAAGGTCTAAGTACTCAAAGACAAGAAACACATCTTTCCTACTACTCTGTACATCCAGCAACCTGCAGCCAAATTGTCACCAAAATTCAGGCAAAAAAGGTACTGGAGTCTTAGTAGGATCTGTCTAGGCAGTCTTCCAATTATTAAGCATATATTTGAGAATAGAATCATATTCAATGAGGCGTAACAAAAGGGAATCATGTATATTTGGTCTCATGCCTTTGATTACCAAGCAAATTTACGCAACTGAAACATATTTGTCTTCTAATTGGTTCCAAACATATATGCCAAGCCTCAAACACCAAAATATCAAGCAGCTAGTCCATTTCTTCATTATGCAAATTGCAATTATATAAGTTATTTTCTTCAATAACTACTGTATTCAATAAGTGAATATTAGTAAGAATACCTGACAATATTTTCATGTTCCAACTCCTTGAGAAGAGAGACTTCTCTAATAATATAGCTTGGGACACCTTCTTGCTCAGTCTGAATAGTCATCATCTTGATAGCTACCTTCTGGCCGGTTACTGTATTACGACACTTGTAAACCTCGCCATAGCCGCCTGCTCCTATTTTCTTGATCTTTTTGTAGTTCAAATTCTTCAGCTTTCCCATGGATCTGATTCAAAATTGAGATACAAAACAGAAAAAAATGACAAAATAGAGCTTGACTGAGAAAATTATGTAAAATACTAATACAGGATTAATAAAGGAATGTATCTCTCAGATGCATAAAGAATCATACGAAAATGTGCTAAATTAAAATCGTAGAAAGATACATGATTGATAGCTAAAAGAAATGAATTATTTGACAAGATAAAGATTAGAATTTTATGCAATGAAGCAGTTAAAGTAGAAGAACAAAGAATCAAGCATTCATGAACTTAAGATGAATTGCCAACTGAAAAATCATCAATTAAGAACCAAAAACAAGAATCCTGATTTCAAGAAACCCCAAATTGAAGATAAACCCAATACATTGATTACTGAAGAATCAATCACCCAATAAATTGATTACTGAAGAATCAATCACTGGTTTTAATCATAAATCTTGCAAGATATAGAAAGTAAGAGATGGTACCTGTTCTTCAATCACTGATTCTACAGAGAAGCCGTTTTTCTTTTCTTTCTTTTTTTGGGAAAATAAAATCAAACTGTTCGTTTTGGACAAAGGGAAGGGCAAAAATTCTGTTATTGACCCCTGAAATTCCCGCCAAAAAGTTTAAATGCATCTCAGCGGTCAATCCACCACTGCGTTTGAGATATTTCAATAATTTTGTGACAATTTGATCCTCTTCCATTTTTAACAATTTAATCATACAAAATTAACAACTTAATTGGATGTTAAAGAGAACCATAAGTATTTTTCCTGTAAACCACCCCATCCTTGTGAATCAGTTGGCTGAAGACAATAGCAAAAAGGCCGCTAATTATAATGGGCCTTCCTTTTGGGCCCAACCTGGAGTGGTTTCTTCATTTACTCAACCTTGTCTTCACGCCTCGAAGTTAACAATTTCACCGGTCAGAAAACATGCGCGCTTAAGATTGTATGTCATCCCCATGGCCCACAACTTAATTAATATTTTATTTATACCTTGTTAGTATTTGAAAGAAAGGAAGTCTTTCTTCATCTCTAATTTGCTTCGATCTTTCTTATCCTGAACATATAAAATTACTGATC
>Pt2g029890.1	+		Up_Stream_Len 2000
CCCACAACGCAACAACAAATAAACTGAAAAAGAACAAAAACAATATTTTTCATTTTTTTTGTTATTTTGTTTTTACATCATGAGATAAATGAACTATTTTTCTTGTTTATGAATGAAAAAAGAATTCACGTTCTATGGAAAATCAGATTGCTACTACTCTTCGGTACTCAATCCAAGCTCTGGGGCGTGGCTTTGATGTCACATCTGATATAAGGCTTCTTTATTGTAAGGGAGCACCTGGGTCGAGGCTTGTTCACATAGATGAGGATCATCATGCAGGAGATCTTGTTGTTTCTGACGGTGTTTTGGTGCCTAATGTCTCTGTTGATATTGAGTGTTCTAAAGGCAATAGAAGCATTGAGAGAATACCTGTTTGCAGCTTCCATGAGGTGACTGTTTCTCAGATTTTCAATCTTTTTTTTTTGTATCGTCTGTTGGCTTGGTGAGCTAAAATTGTTGTCTGGGTATGCTTAAATCTTATCGCTTTATTGAAATTTTTCTGGTTGCTGGCATGCTGGCTTCCTTGCAATTTTTTTTTTCCAATGCTTTAATTTGATGATTTGTTGGGGATGTGTGACATTTATTAGCTTAGTAAGACCAGAATTCTGTTTTCCTGATTTTTGCTCGTCAGCTGCTTTCACGTTTAGAATCATCCATTTATTTATTATAGGAATCTGAATAATTTCATACTAGTTGGATTAACAAACTGCATTTTGTGAATATTGGTTTCTCCGGGCTAAGTTTTGGCGATGTCTTAAAATTGAAGCTATTAGGCTTTTTGGGTAATTGCAACGTTATTATAGCTCCTGTCATAAGTTCGATTGAAGTGAAAGAGTTAATGTTCTAGATTGAATGGAATGTCCATGTTGTCAATATTTTCTGTACATTAGAAAATCACGTCTGAATCAATGTTTTGGCATGAGTTTCCTGATTGCGATGAACAAATCTTGTTTCTTGTTAAACTGTGAACTTTTAATGGAGGCCTTTGATGCTTGAAATTCCAGATGGCAGGATACTTCAATGAGAAATCCGGTATATCGGGAAACATTCCACTTGGAAGCTTCAATGCCATGTTCAATTTCACTGGTTGCTGGCAAGCTGATGCAGCAGCTACAAAATCCCTTGCCATGGTTGGAAATTTCATTTCCCTTTATAAGGTTAAGCTAGCTAAGCTAAATTTAGTTCTCCGTGAAGAAATCAGGCGTGCTGTTCCTTATTCATGGGATCCCCCTTTGTTGGCAAGGTAAAGTGGTAAATTACTAACTACACCATCTTTGTGTAGTGCTGTACACTCTTTGACTTCACGCACATGCACCACATTTTCTATACAATATCCATTTGATATATGTTTCCTCATTTCCACTTCTTTTTCGTTTTTGCCAGTTTTATTGAAAATTATGGTACCCATATTGTTACATCTATAACAATTGGTGGAAGAGATGTGGTTTATATCAGGCAACACCAATCATCTCCTTTGTCAATGATGGATATCGAGAACTACGTGAAAGACATTGGGGATGAAAGGTTTATGGACTCAAAAAGTCAGTCAAGTGCTGCTCCCTTAAAGTACAAGGACAAGGTAGGTTTTCTTTCTATTTATTATTTTTTAGTTAAACTTAACCCTGGTGTGAGCAAGATTTGATGTTAAGGCCTCTCATTTTATTTATGTTGCTGCCTCTTCTTTATTTTTTTATTTTTATATTTGGAGATTAGAGCTGTTGTTGGAATTGAACTATTTAATCTGCTCGTTTTACCGACTTATTTGAGCGTCATTGTACTTTTAGCTTGTTACATTTTGTTTTTGCGAAAGTAAAATTCTGATGCACTTCCTGTTTCCTTAACATAGTTCTTCTCTGGCACTTTTCTGTAAGAATATCCGTTTAAAAAATTTCTTCTTGTAGGATGTCACAGTCATTTTTAGGAGGAGAGGAGGTGATGATCTAGAGCAAAGTCATGCTAAATGGGCAGAGACTGTAAAACTGGCACCGGATGTAATTAAC
>Pt2g007200.1	+		Up_Stream_Len 2000
TTGTACTTCAATTTTTTTTAAGTTTTTTATTTATATTTATAGCAAATTCAGTGCCAAGTTTTTATTCTATCTAATTAAATCTCTAACTTGTTTAATCTTATATTTATTGAGTTTTTATTCATTATATTAATGATTTCTTACTTTAATATATCATGATCTTCAATGTTGAAGTCTTTTATTAATTGTTTAACTTTATTAAATTTTTTATTCATTTGATCTCAACTTTTTAATTTGTTTTATATTTTCTTTATTAAAATTATTAATTTCTAACATTTCGTTTGCTTTTTCTATATCATTTATAAATAAATTTGGGTTTCCTAATTTCTTTAATAAATATAGCGAAATTCAATTTAATTGATTATTTTCCCGCATTGCTGAATCATTGATCGGATCAGAGGATTAAAATCTTTCATAAGAAAATTCTCTTTGTATATAGCTAGAATGTGGTATCGTTTGCTTTTTCTATTTCATTTATAAATAAATTTGGATTTCCTAATTTATTTAGAAATATAGTGAAATTCAATTTAATTGATTATTTTCCCGCATGTCTGAATTATTGATCAGATCAAATGATTAAATGTTTTCATAAGAAAGTCCTCTTGTATATAGTTAGAATGTGGTAACTTATTAGTTTATATATTTTGTAAATTTATTAGAGATTCTAATGATTTATTCATTGTAACATCTTTCTAGTAATTTATTAGAGTCATAATATATTTATGACATTTAATATCTCTTATAATTCAAGATGCTAATTTTAGATTATATATATATATATATATATATAAATATATATAAGAAAAAAAAATCTAGTTTATTCTCAGGAGAGATAAGAAATTATAAATGCATATGCAAATATATATTCAGAATTATAAATCTTTTATGAATATGATAATTATTTAGATCTTTCTAAAAATATAGTAAAAATTTTTAAAAATTTTAAGAATAAATGTAGAAGAGATGGTTAACAAAATCATTTAATTATACAAAATTAATGAGAATTTATTTGAAAAAATAAGTAAATATGTGATTCAAAATAAATTTTTTTGTAAAAAACTATTTCATCCATACCTTGTTTTAGGTTAAAATTATTTTCATCCATTAGATTAAGAAATATCAAAATCTAACGACCCACCCATATGCATTGGCTGTTTGTCACGCAGCCAATGTAACATAAGCTTTGCCTTAATTATGACCTCCAAGTCAAATTCATTAAGTGGCATTCTCACCTTTATCATCTCAGGGACGCTACCTTGACAGCTCGCAAAGAGAAAAATCATTCATTCCAATCTCAGTGGCAATGCACGCACCGTTTTCTTTCCTAGAAGTCAATCTTAATTCAATGCCAAATTCACCTTCAAGTAGTTCTCCCACAGGCTGTCCTTACCCGTACGTTAAACTCTGGGTACACTATCCTATATTAATCAAAAGCTTGCAAAAAAGAGACCCAATGTATACTAAAGAGAGAGTTCCCGTTGTAAAATATAATAGCAAAAGCAAGAATTTACATCTTATCATCTATAATCATTCTTAGGAATAAGTATCTGTAATTTTTAAAAATATGAAATTAAGAGTTTCTCAGCGGTGTCAAATTTTTCTATATTATTGTAAACTTCTGAAAAATTATATATTTTATCGAATTTGACATTATTATAAATTCTCTAATATAAATTTTTAAAAAAATACAAGCGCCGGCGCTAGAAAATGACTAAAGTCATGCACAACAAGTACAAAAATTATCTCAATTTTTTTTTACTTAATATTGAATCAATAATTATTAAAGAAATAAAAAAATAAATCTTAATTATTACCCGGGATCGGCTGCTTAGGATTGAATCCTAATTCAGCGTATATATCACACAACATTCCAATGAATCCTTCAAATACACACAACACATACATATATATATATGACCCACCAAAGCATATTCATTTTCAAAGGCCCCTCCCGACATCATTTCCCTCTCAAAAAATTAACCCAAAATAACCAAGAAAGCAAC
>Pt2g013780.1	-		Up_Stream_Len 2000
CTTTATTTTCTATACACACTCAAAAAATATTCAGTACACTCTAAATATAACTTTAAAAACCTATTTTTTATAAGGATTATTTTTCACCTGTCCCCATATGTTTCAATAAATTTAGACATATATCCTAATGTTTCAAGAACTATCACCGCACACCCTAATCAATAAATTCTGCCATTAACTTTATACCCTAATGTATTGTTTTAACAAATCTCACAATGTTGTTACCATCAAAGCCATCATTTTCCTTTTTATCCTAGTTCCATCAAAGTTAACACCAAAATTTACCGATTAGGATGTACGTTAATAGTTGTTGAAACGTTAAGGTACGTGTCAAAATTTGTTGAAACAGGTGGAGGCAGACAAAAAATAACCTTTTTATTAAAATTTATTTGGTCAGAAATCAATTATGAAAACAAAACAAATTCATTTTGTTTTTATATGCATTATTTCGCTCACCAACCACTTGTCTTATCTTTGCCTTCATATTACCATGATCAAAGCAAGGTTTAGTATTTTGATTTGCGAGCAACCACAGTACCATAACTACTTAACGAAATTAATCCCTTTATAAAAAAATGCTCTACTCTTTGCAAGAGAGTTGAATGAATTTTTTGGTTATAAATAATGCTTATTATCTTTTTATGAAAAAAAAAATCAACATCTTACAATTTCAACGAACTAGACTTGCATTGTCCCATCATAAAATTGAATAAATAAAAAGAATTATTTGTGATGATGCCAACAAAAAAGGTAAAGAAAAGTTGTAAAGTTTTAAAGGAAAAGAATCGATAATGTCGGATGAATGTATTAAATGAGTGTTTGGAGTACTAATAATATTATTTTTTTATTGTAATAAATCTTACCTAGTGGTAATTTATTTCATAGATATTTTTGTAATAAAAATGTTATTAAAATATGAGTGTTTAAGATAATTTTTAAAATGTAAATAATTTCATCCTTTCATGTTTGACATAGAGGTCCTATTGCAAGATTCAGCATCTAGAGGTTTCTATAATCAAAATTATCTTTTTCTTTTCTTAGCCACAATCATGTCTCATTAATTATACAACACTGCTGTGTTATCTTGAACACTGCTGTGTTATCGGATCTTAATGGAAAGTGGGTATCATTGTCTTGCCGACCTGAAAGAAAGATAAGTTTCAAATGTTCACGATTTTGCATTTGGAGAATGCCACAATTGGAGTCTCGTGGTCCCATTGGTATCGACTCTTCAATTATCACTAATCAATTAATTGCTTTTGGTTAATCATTAAACTCTAAAAGGGTATCACTGTTGATTAGAAAAATAAAATAACTTAGATTTTCTGCTTAAATTTGCTATTCTATTATTGATTTTCCTTCTCTCTTTTTCTCTGAATCTTAAAGTTCTAAAGAAGTATAGTAGCATATTACGAGCAATTCATCGCAGTAAACAGTTTGACCAATCATTAAGATTCTATGGATGAGTGGAGAGAAATTTATTACAAATGAATTTTTTGAGAATTCCTCAAATAAAAGTTCACGATACATATTAGAATTTTACAGATATCTCGTGAATTACCACCACCATCCGAGTTAATTCATGTTTTATTTCAATGAAATCCTCAACAGTAAATATAGTAACAAAACTAACTACAATGGTCAAAATACAGTTTCAGTTACAAAATTTTGGTCAAAGCTAGCACGTTTTTCATGATGATAATTAAAGAAAAGATATAAAATATATTGGAAATAAGAACATTTACTCTTCAGAATTATGTTCACTGAAGGTCTGCAACCACCTAAGCCATAAATTTGATAGCAACAATAATTCCAAAATTGTACTAAAACAAAATGAAAACAAAAAATCAAAATAGAAAGATGAACAATTGCAACACTCAAGCTGCCCTGCACCACTAGAAATTGTGGACAACCAATCAATCATGCACTTGCATATTGCCCTTTGCCTATAAAAGCTAACAAGCTTACAGCTTCACTATCCTCTTCTCTTCAACTTAACC
>Pt2g008110.1	-		Up_Stream_Len 2000
GTTAAGGCCTTGTAGCGCTAGATGTAATGCTTTTAAGGACATTAATACATTGGCTAAGAGAAATGATCTTGAATTAAGTATATAAGGCTTGAGTAAGATCTCATGTACCATGGAGTTAGAGCATCTTCAAAAGACTTTTTAAATAAAATTCTACTTCTTATTTGAAGAGTCATATCAATATTAAACATTCCAAAAGACACGTTAATTTAGATTTTTCAAATAAAATTTGTTTCTCTCTCTTCAATATTAACGAGTGAATTTCTCTCTCTTCTATTAATATTTTATTATTATTTATTGAAAAGATAAGACTGCAATAATTATTATTTATGTTTCCTTTCAAAAACATAACATCAATTCAATTTAATAGTAGAAATATTTGATTAAAATAATATTAACTTATTATTATTTGATGAGTTTTTTGGAAGAAATTGTATTTTTCAATCCACTTGTTTGCCACATCAATAAGTAAATTGATATTTGAATAGTAAAATCCAAAAAGTTTTTTGGAGATACTCTTAGTTTTTTAGTGCAAGTTGGACCCGTGAGAGGTAAACTTATGCAGGATTGTGACCATACTATTTTATAACATGACAAAGTCTAGACAATAAGGCTGACTAGAATGGCACAAGTCCGGATGCACACCCATATAATGGCAAGAATCAGTCGAAAAGGAGTACACATTAGGAGCACCAAGAAATTTGCATGACAAGTTCACGTTTGTTATCAACTCAAATTATGAGTCCATGATTAATGGCAGTCTAGTAATTTTAAGATGGTTGCTTCTTCTTCGTATAAGCGATCCTTGTCAACTCGCACTGTAATTATTCCGCGATTTTGTTCGTATCTCTTTGTTTTAGTGTGTGCCCGTGGTGTGTTTGCACGCGGGCTTTACAGTTATAAGCGAATGCCATGCAATTGTCAGCAATTAAATTAAATTAAATTAAAGGACCGCAATTTTATGTGCTGTGAGTAAAAGCTCCATAACGTAAAGCAAAATAAAGCTTCAGTTGCCCTTTGCACAGTTACGTTTCTAGCATACGTTATGAGTAACTGAAACAATCAGCACTTAAGATTTACGCCAACTTAATTTTATTTTGTATAATTTCATGAGCTAAATTTGAAATTTTAACCCATAAAAAAAAATTGCAAATTAATATGGAAATTAAATATTCCCCGCAACTATAATGGACAGTACTCAAAAGCTTTACTCAAAGGAATGTAGACGTCAACTGCATGCATGAGTAGTCTTTATCTCTCTTCTCTTTGTAGAATTTCTCCCAGAATGATGTCATAATTATTACTAGCCGATATTTCGAGTACTTTAGTGGGCTGACCTGGCAGAAATCTGGACCTGCCACGTGTCAAAGACGACACATGTCAGCAACGTGGCATGTGTGAATTTTTTGTATATCTAAATTAATATTCATAATATATAAGCCGAGTTTAAATTTAATGCTGGGAAGAGTTTTTTTTTTCTTTTTTTATAATACAGCGAATGATATGTGGTTTGATATATAAAAATTAATATTTAATTATATAATGTTATAAATACAAGTGTAATAAAAGATTATAATTAAAAAGTTAAGGCACAGCTCAACACCGAATATCTAAATTCATTATCCTTTAACGGAATATATGTCGACACTCTTTGTTAAGCTAGGTCCTCGGTAACATGCCAGTGTGACAACATTTCCATCTGAAAGTGGGGGCATCAATCTTTTTATCGTTCTTAAATAATGCAAGCTATTGTTGCGCAACTTTATTTAGTGATCGATTGATTGATTGATTTGTCTAGTGCTCCATTCGGAGACAAGTCTTTAAATTAACCTTTTAAAAGGCAAGGGAGAGCCAATGCTGGCCGAAACTTTGAAGTGGCTTTGGCAACATATAATGATATAATCACATCCTGTTGTTGTTATGCTCTCTTCCTAGCTATTCTTAAATACTCGGATTCCGTTCTCTTCTTAGAAGACTAGAGACCAGCCCAACAGAAACTAATC
>Pt2g001610.1	-		Up_Stream_Len 2000
TTTCCAATTAATTAAGCTTCTTCTCTGGGCAGTACTTTCTTCACAATCTTGTTTAATCACAAGCACTGCACTTTTTTTAAGGGTTTTCTTTTGCTTTTAGGTCATTATCATTATTATTAATGTTATTTTAAACATGCTTTTATTATAAGCTTCTAGCTGAGAGCGGTTCAAAAAGGCACCTGTAGCTGCAAGGCCAAATTATTTTTCATCAAATTTTCAACAATAAATGACAATAGATTTCAACGTGTACTTTTCAAGTTTCCTGACGACGAGTCTAGTGAATTACGGGCCTCGTTTGCCGCCTGTTATAATCGACACTCGGTCTTCGCCTTCACCGGAATACGTCACACTTCCAGCCGAAGACTGCTTTACTCCATCACTAGTGGTCAAATTTATTCAAAGGTTAGTGAATGTGTGTGTGTGTGTGTAATTCTTATTCAGTTGCATTTTAAACTTTGAATGTGACTAGGACTTTAGAATGTGTTAATATTAGGCACCTTATAATTCTTTACAATGAATAGTGCTATGCTACTTCTAACATTTTCTTCTGGGATTTACTCAAAGTGTTTTTCCTTGTGTTTGGAAACAAGCATGCATTGTGTTTTATTCTTATTTTCTTTTTTTTTCTATTTAATTGGAAAAGTAGTGTAGATCTGGCTTTTTACTAACTTTAATTTAGAATGCTAATATAAATAATATGGCTTTCCACTTTTCAATCATGCGTGCTACAGATCAATACAAGTCTTATAAGAAAAAAATCCTTTCACATCTTTGTTACCTTCATTAGAAATCTTATAGCAGCAGCAAAAGAAAAAAAAAAAACTTGCAACGATCACAAACATTGCAAAACTAGTTTATTTTAATTTTATTTGATTCCTCTGTTTTTTTTTTTTAATTGTTTCTTATTAGATGCTACTATGATAGCCATCTAAAATACATATATATTTTTCAATATGATTATAGGTAATCAATTTGATAATAACATTTAACAGCAGGCCAGAAACAGAAACATTTATCGATATATGTCCATTTCAATGGGTCCACTGAATTTATGACTTGTTTTAAGAGCACAGTTCTTTTCTGTTTATATATAACTGCTCCTCATGCCTGATGATGAAATATATAGGTGTAAATAGATAAATTGTTGAGAAAAAGTGACAATATATCTTGATATGTATAATAAGACCAAAACTGATATTTAGTACAGATTATCAGGATTAGCTAAAACAAAATGCGTCATTTTCATGTGAAAATTATACCCCACTTACCAATATTTTATGAAACAAATGACCAAATTTGTGGCACACACTTTTCTAAACACACCTCTCAAAATTCTCATCCATTATATTTCTCTTAGAAAATTTTCCTCAATGGTATAGATCATAAAGTTTGAAAATGACCCCCCTCTTCTCATATTCCCCTAATTTTTTTTCTATAAATTGAACTCTCTCACACCAATCTTATCAGCCTTCTTCAATAGGGCCTATAGGCAATTACTTCTTCTTCTTCATCTTCACTTATCTTAATTATTCTCTGTAAGCACTCAATTAATTTCTTCTATTGTACTTTACATTATAAATGTTTCCATAAGCACGCTTAAAGGTTCTATTTAATAGATTGTTTTAATCAAATTTCAAGTTCTTTTACAGTATTACATCGAATTCATGTTCTTTCCATTTCACTTTTCAAGATAATATGATATTACTGTTGTTACAACTACTTCTTTATAATGGTTATTTTTATATACTTTTATGTACCATATTCTATTGCAAAAAAATTGCTACTTTTCGGTTTCCATTTTCTTGGGGATCAAGTGTATGATATAATATTTGGGGGTGAATAAATTAAAACATAAAAGTTCATTTGAATTTTTGATTGAGTTTAACTAAATTTGCGTTCCTATTATAAATGTGATCGTTTGGTACATAGTAAATTTCAGTACTGAATAGTTTCTGCTATTTTGTTATTGGGTTGCTTTCAATGAACAGAATCAACCTTCA
>Pt3g008120.1	-		Up_Stream_Len 2000
TACACTCGTTTAAGGGACAGTAATCTCATGTTTCCCTCTTGTAATCGGAACTGATCAGACTCTTTAAAAAATAAAAAATTTGTCTTGAGAAACCTATACTATTTGCTAGACTGGTGGTTATAATTGAAAAAAGAAATCATATAATAAAATAATGCAATTTACCCACTCGAGCAGACACAATTATTTTTAATATGTCCCACAGTATATTCATGAGATCTGCATGGTGACCATTTATCTTCAACTATGTGGCTAAGTATATTCTTCTATGTTCTCCACATAGTTTTTTGTTGTATCGCAGAAACACCCTTCGCCACTGCCAGATTTGGGTTGCTAACAGTGGGACCGTGCATTAACATTTAGCTATTTTTTTCAAACCTTTGAAACCTTTTGCATATCTAACCTTTGAAAGCTTAAAAATTAAATCAATGAAAATGGGAGTAGCTGTCTAATTGTCTATCCCACTTCTCCGAGTTAAGCTGGTCGAAAAGGGCTTTTTGGCATGTGCAAATAAATACAGATAATGGTATCAGACTTAAAAAACTCGTGCTTTGAGTCATTGATGATTTCCAGCATAATCCCGCTTGTTACTAAGAAAGAAATAATTTGAGTGATTGATGATTGATGATTTCAGTTTGATTTTCCTATTACGTTTCGATTTTAGTACATTAAATTTCAAACTGAATCTCTCTTGAGGTAAAGAGATAGAAATCTCTCCATATATATTATGAAAGTAGAATTTTTCCTAATACGAACGTAAATCTCTCTTTCTTTGAAATAAATTTTTTAGTTGAATTATATGAAAAAGATTTTAGTAAACTTCTAATTGTATTATTTGTAGAATCCTACTATAATATTTTATTTTAAAAAAAATTTAAGAGTAAAAGCTCGTTTAGTCCCTATATTTTGAAGTTAGTGTCCGTTTAATTCCTATATTTTTAAAAATACTCAAATCATCCCTACCATTAAATTATTGACACTTTTGCCATTATCTTTTGTTCTTTTTAACTTATTTTTATAATATTGCCCTTCTATAATAATTTTTTTAGACATTATTAAAAAGAAAAAAATAAATTACCAATTTAAAACCAAAAAATAAAATAAAATAAAATATATATATATTAATTTTTGTGGAACACACTCTTGAGTTAAAATATTAATTTTTCTAAAAAAATTGATAATGTAATTTTTTACAATATTAATTTTTTAGACATACGTGAGCTTCCACAAAAATTAATATATACCTTTTTTTTTTTTTTTTTTGAATTTAATTTGATAATTTAATTTTTTATTAATATCCAAAAAAGAAACATTATTGTAAAAGTGTAATATTGTAAAAACAAGTTAAAAATAATAAAAAATAATGGCATAAGTGTCAATATTTAGTAATAGAGATCTTTTGAGGTGTTTTTAAAAATACAGGGACTAAATGGACACTAATCTCATAATATAGAGACTAAACAAGTTTTTACCCAAAATTTAAATCAAATCAAATCAAGAGAGTGCCAAAAATAAAATTTTAAAAATATCAAATGTTAAAACTAAATAATCTCCACATTGTGATTCCAAAAGTTATAGATTTCGGCGGGGCGGGGGGGGGGGGGGGGGGAGATAATTAAAAATTAAAGTAATATTATACACACGAATTAACAAAGAAAAATGGGGCATCCAGCTACAAACCATGAGCGAAACCCCTTGTCGACCGACCTTTCTCTTTCAAAAATGGTTCCAAAGGGAGAGGGATTATTATTTTGTCTTATTTTTAACACTCTCCCCAATCAAACAAGCCCAAACACAGTTCACACTTCACAGGTGGCACTTCATCCAAATTTATTTATTACTCTTTCTAATTGAACATTTTATCATAAGGTCCCTCAACTCCCACTATAAAAGCCCCTTTTATCCTTGCATCAATCTTGCCCAAATTTATAGATTCTCTGTCTCGCTCTCTCTAATCCATACACTACTTATTGAATCCGTATATACTTCCAAAATTAAAAACA
>Pt3g041260.1	-		Up_Stream_Len 2000
CCCTTTTTATATTTTTTTATATTTTTTTATTAAAAAAAAAAAAACCACATGCATATGCTTTGCGCCAATATGCATATATAATTAATCAAGTAATTAACTGACATTAGGTGCGGTTGTTCATTTTCATGCATTAATCACACATACTACAACAACAAAACCAAAACTAATTCTTTTCTGAATTTGGAAGTCGAACGGGAAGCGGATCAATTATAATAAGTTGTGTCACTTTTCTTAATTAATAGTCAACTGAGTGTACGTAATCATATAAATGAAAAATCAACTCCGTTCAGGAACCCATAGCCAGCCTCTTCTCCCCTGGCCTTTTTGTCACCCTACACTGTTTTCTCAACCCACACTTTCTAAGATACGGTTTCTCTGTTTCTTTCGTGCATATTCTTTTTTATTTTACTTTTTGACATTCAATTCACACTCTAAGCTATATGAGTGGAAGAAATCAAATAAAAGACCTCCTCCACCACAACTATTTGATTTCAAATAGACTTCCAACAACTTCTTTGAATTTTAGTCAAAAGTAAGTTGTAGATATTTTTCATACTTAATCAAGAAATATATATTTATTTTTTGTACATAAATAAAAGTGCACACATGTTAAGAGATCAATCAATTAATGCTCATATAAAATTAAATCATGAGAGAGTATAATTCAAACAGTGGTGGTGGTGATAACACAATTGATATATGTTATTCACATATTGTAACAGTTATATTTTAATTTATTGGTTAATTACTTTAATCCAACCAATTTTCTCGGCCACCTATTTTTTCGTTATACGTTTTTTGATTGGCAAACTTACTACTCTCTCATTAGCAGCCAAATGTGTCATATACATCCAAATTGAGGCTAGAAGCTACATAATATAATATATATATACATGTAGACCGCCGGCTGCTAAATATAAAGCGACGCCCTTGGTCCGCTTTCTGTTCAAAGCTTTTATTGCCCTCAAATTAAACTAAAAGTATGATGATATATAGATTTTTTATAAAAAAAAAAAAAAAAAAAAAACACTAAGCTTTCGTTTCCACTCCACAATTTTGACCCCGTAATTATGCTCGGAAAGCTGATGTTGAAGAAAATTATGATTATCCGCTGTATATAGTAATTAAGTCAAATTTTACCCGCTCAGTGGAACCCCACCCGTAAGGAATTAACAACCATGCTTTAATATATATAATATGTATTATTATTTGTCATTAATTAGCTGGAGTAGTTGTATTACGCTAAGAAATCATTGAGGGGGAATGTACGTAAGGGCTGCCCGTCTAAATTTTCTCATAATTTTGAATAAATATTCAGTTAATGACTAGTACTTAATGAATTTAAAAAATAAATAAAAACAATTAAATCCTATCTTTACACTATAAATGAAAGACATATAAACATAAGAGATTTAAAAAAAAAAAAACTCAGAAAAGATTCTAATCCCTATATTACTGTTCATATTATTAATAAGAGTGAATTGATGATGGGTAGCTAGACGCAAACGCCAAATGCATGGATTCAAAACACGTCAATATCAGGACAGCTTAATCCCAGCCAACTAGTCTGATTATCAATTGAAAACGACATGAGAGACGATCATTTAGTCATTTGAAAGCAGCTGACGCAGACAATCATTGACGATGCATGCACGACTGTATCCCAACAATATTGTCACCAAGCTCTTGCCCCGGCCCACCGTGTCGCTTCCTTTTTCTTTTCGTCACTTTCACATTCTATATATGTATGTATATACGTGGATCTGCCTTCTCACGTTGATCACGTTACCACAGCCGTTCGTTCATTAATTTCTCCCATCCTCTATATAAATACCTTGCCCTATAAAGCCACCCGCATCCCTCACACACATATAAATAATTAAATATATGCACTAACTTGATATCGTGCTGAAATTGTTCTTCTCTTATTTCCTAATTTCACCATCTTTCTCTTTTCTCCAAATCTTTCGCTAAGCTTCTAACATTGCCAGACTGCTACA
>Pt3g004750.1	+		Up_Stream_Len 2000
AAAATCAATCAACTAAAATAAAATATCAATAATATATAAACTTGAAAATTATAAATTTCTAGTTTTTAAAAGTTTAGTACTTATCGTAACACACACAAAAGTTTAGGAATTAAGAACATTAACTTATATATATTTATGATTAAAAAAATTAATGTAATTTTTATGATTAAAATAAAAAATATAAATAATTAAACAAAAAAATGGGGGTTGGTGGATATCTATGAGAGTATCCAACAGATTTTTTTTTAAATTCGAACCTACTCGCAACACGTAGTAAATTTCTTTGAAATATTAAACCTATCCGTAACCTATAAAATTATCCACAGTGAGAGAATTTTTACGGGTGGTGTTGGGCCCAATTTGTGGGTTGGTAGATAATTTTATTATTTCAAATAAAAATTAATGTTTACTAAATATAAGTATTGAAACTTTCAAATGGTAGTTGCCGAACTTTAATATCAAAACATGCCAGTATCATTGACTTTGAGCTACATTAATATTTCAACATCATTGTCGCTGTAGGACTTAAAATATATATATTCATTCATGTTGCGTACGGATTTATGGGCCTCATAGAATGCACTGGAAAATCATGATGTCATGGCAAGCATACAAGCAACTTAAAACACAGTTCCCTAGCTTAATTAATTATAACAGCTTTATAATTTTTAAACAATTGAAGAAAAAAAAAATTTCCACCCACGTGGGAGATGCAAATGAGGCCAATTGCCTTAGTGTTTTTAATTAAAATTTTTATTTTGCCTTCATAATACCATGGGATATTGCTCTTGGCTCTTTCCTAAGCAAACAGCTAATTAAATGGCTTCTCAAATCAGCTCTTGATGATGCTGCTTTGCTCTTTCTTAAACATTAGGGGACAAACACAAATTTTAATTCCTATCCATCTACCAACAAATTTCTACGTATCCAAATGAATGTTGATCTTTACAAAGTCAATTACATTAAACAAAACACCAAACGTATAAGTACAGAGATATCAAAACGTTGTGTTGCTATTTAAATCTTGTGACCTCACCTCCTTATCTTACTGAAGGGACGTTCTTTAAATAATATATCAATAACATCTTAATTAAAATATACGTATAACTCTCCTTAAGTGAGATTATTCTCGTTTTATTAAAGTGAAGATATTAATAAAATATAAAAAATATAAATTTTAATACGTCAACTTTTTTTTAGTTAATATATTAAAATATGTATATATATATTTTCTATTTTACTATCATCCTGGCTTTAATAAAAGAAGGATGCCATCAGTAGAATACACATACATACATACATACATATTGTATTAAAGTGAGAAATCCTACAAAATGTACAAATATTGAAATATGTATTTTTAGTTTACTTCTTAATTTTTCTTGTTAAATAATAATTATATATATATATATATAATATTGGTTTGGTCTAGTATCTTAAACTTTATTAAAATTTAAAAAAATTAATTAAGTTTAAAAAATTATTAAGTCATATTAGTTAATAATATAATATTAGTATACTATTAAATATATAGCTTAATAATTTTTTTTAAATTGAATAAATTTAAATTTTAGATTGGAATATATATACACTAACAGATGAAAAATACAGTTTGCAATGTAATGAAATCAATGTATTTTCAATATTTTAATATACATTGTTACTTCTACTACAAAGAGATGATACCTCATAAAAAAAATTATATAAATATAAAATATAAATATAAATCAATCGTCCGTTGAAATTCTTAAAAAGGTACTAGCAAAAAGCAAGTCATTGGGTTGGAGCCATTGACTTGTTGGGCGGCTAACATCATGGGAAACGGCTCGCCTATCATATCATGTTGATATTCATTTTTGTGTTACTTGATATTAATTTTCTCTTTTATCTGTATATATAAAGGGAACCCAGGTCGTGTTTTACCATCATCGACAAGTGCTCGTGGGATTGATAGCTTCTAAACTTTTTAAAGCCACAAGTTCATTCAAAGCAGAGCATTA
>Pt3g020700.1	-		Up_Stream_Len 2000
TTTTGTTTATTTTGCTTGGTTTTATAATATTACCCTCTTATAATAATGTTTCTTTTTTAGACATTAATAAAAATTAAATACCAATTTAACCCCATAAAATAAAATAAAAACAAAAAGAATATATGTTAATATTTGTGGAACACTCTACTGAGGTTCTTATTAATGTCCCAAAAATTGGCAATTTAATTTTTTTATAGTATTAATTTTTTTCGGACATGCGTAAGTTTCCACAAAAATTAATATATATTCTTTTTATTTTTATCTATTTCTTGGGTAATTTATTTTTTAATGTTTATTGATGTTCAAAAAGGAATATTATTGCAAGAGGTTAATATTTAAAAGCAAGCCAAAAGGAACAGAAAATAACAGCAACAATGTTAATAGTATAATAACAGGAAAGTTTTTAGGTACTTTTAAAAATATAGAGATTAAACAAGCACTAACCTCATAATTTAAGGATTAAACGAGCTTTTACCTCTAAAAAATATATAATGCCTTGTATACAACTAGTGCCTAAAGGTGTCTTATTATGGATTGGTCCAAGACTTTAATAAAATCCAAAATTCTAGAGGACATCCTCACTTTATTAAAATGAGAATGCCACTAACCAAAAAAAAAAAATTCCCAATTTTTAATGTATTTAAATATGTAAATTTTTTAATTTTATTGATATCCTCACTTTGTTAAAATGAATATGTTCTTAAGTAATCCTAATGTAGGCGAGTTTGGTCAGGCAGATGTAAAAATAGTACTTTAAGATTGATTATGTGTCCAATGCTTATATATATATTGGTAATGTATTTGAGTGCTATTGTATCATATGGTATAATAGTATAATAGGCATTACCCTATTAATAACACTCATGCACTTATTAAAATGCAAAAATTGTCATTGGAAAATGTCTCTATATGTATAGAGTACTAATCTAGTGCAGAACCATGACTTTATTAAAGTTCAAAAAAACTATTAAGTTATATATTTAATAGTATACTTAAATTATATAACTTAATAGCTTTTTGAGACTTTAAAAAATCTAGGATTTTAAATTGGAACTATATATATATATATATTAGGTGCAGATACCTAAATATAGATTTCATGCAGTAGATTCAATATTATACCTTGATATAATAGTAAACATGAAATCTGTATTTTTGCATTCGCATAAGAGAAATACTATATATATATATAGAAATTATGTAGTCTAAAATTTTAGACTTTACCAAAATCTGAAAGAAATATTACGCCATAACTTTTCCAAATTTTAATAAAGTTCAAGATGCTAAACTAATATATATATATATATATATATATATCATTTAGTTAAAATTCTAAACTAAAATTATGGTGTAATAGTATAATAGAATTAAGCTATCTCTAATAACTTTCTCAAATTTTAACAATATTTAAAATCTTGTCCTGGCTAATTTCTACATGTATCGGCACCTAAATGATATCATTGCATTTTGGACTTCGGAAAAATTAAATATCATGGGTAGAGATAAAAGTGTAACTTTGAGGACAAGGGAATCTCCTAAAACACAATTACAAGCACAAAAAATAGTGGAACTAATTAATGCTGCACTCTCTCTGACCCGCATCAATAGATGACATAATGATCTATCAAAATTCATCAATGGCCATTGTTTGGTTAGACATGTATCCGGGAAATTAAAGATTTTCTGGTTTCTATAGTGATAAACTGTGGGGCCGACTTCATTCGCTAAGTTTTTAACGAGGAAATATATATAATGGGCCCTGCCATTTAGTTGAGTCAACTCAACGAGGAGATAGGGGGAAAAGGAAGGAGAAAAAAAAAGGTAAAATGAAAGCATCGACAACGAGGAATGGCACGATAACATTATAAATACGATGCTACCCACTTATTAAGTTGTCTCAAATTCAGAAAAGAAGTCTCTAAGCTTGCTACTAGCAAGAGAGCAAAAGCATTTGGCTTCAGCATTAAGTGATTCTTGAGTAAAATAAACAGCAAATTAAT
>Pt3g039860.1	+		Up_Stream_Len 2000
AAACGCCACCGTTTCAGGAATGGCTCGTCAAGGAATTTGATTGGTTGATGTCGTTTGGATAAAACCACGAAACCATTTCCTTTCGTTTGACTTTTAGACGGCCGAGGTAAAAAAAAAAAAGGGGATAATAACATTTGGCTCCCAATTTATTTAATTTTCTCAATGAATACGTATTTTTGAATTTTTATCAAATAGTTCCCTATCTGATAAAACTGACACGTGTGTAGTGATTGATAAAACTGGCAAGTGAGTAGCAACTCCTCCTAAGAGCATTACCAAAAAACTTTTTAAATAGATTTTATTATTTATTTGAAGAGTCACATCAGTATTTAAAAGTTCTAAAAAATATTCTAATTAAGATTTTTTAAATAATAAATTATCATTTCTCTTTAAATTTAGAGAATTATTTTCTCTCTCTTCAATTTATATTTTATTATTTTTTGTTGGAGAAAAAGAGAGAGATGTTTTAATTACTATTGACTTTTTATTTTTTTAAAATAATTATTTAATTAAAATAATATTAATTCATTTATATTTGAAGAGTCTTTTGGAGAATAACATATTTTTTCACTTTTCTATTAACCACATAGGTAAGCAAATAAATATTTGAAGAGTAAAATTTATAAAACCTTTTAGAGATGCTCTAAGTGACTGAAATTGGATTCTTCAAAAAATTATAATCTTAAATCTTTTTTTTTAACTTTTGGAAAGAGTCTTATAATATATTATTATTAGAGGTCTGCTATTTAGATTGAGCGAAGATAAAATGAAGAAAGAAATTGCTCTTCTCTCTCTTATCTTATCTATGGGCCCAAGGAGAAGTAAATTATAAGTCACTAAACGGCAGCAACATGCTATTATTTTTGTCTTCATTTTATCATTTTTTAGTTCAGTTATCATTTTCCTTATTATTATAATAAAAGTTCTTCTTTTTTTCCCCGATAATATGGTTTGCCATTCAAAATTAGAAACTCCGCAACCAACGAGGGCAAGATCTTTCCTACAGAGATCAATATTTCTAATAGAGGAATAAGCCCCTCACGAATAGTTGAGTTCTTGCCCTCCAACATAATGAAACTATTGTTTTACCGTCTAATCAATCACTAAAGGCGGCTCAAGGATACTTAAGGTCTTATATGAATTTTTTTTTTTTTACCAGCCTAATTAATTGCTTCATAATAATCGTTTTTGAATTAAAAATATCACAAAATAATTTATGTAAAAGGATGATTATCAATAGGGATCCCCTTCTGGAAAATGAGATATTTCAAATTTGTGATCACTAGAAAAACCGTCTAATTTGCACTGTGTCAGAATTGGCGCTACCTAGAGATTCATGTGTCGTGACATTTTTATTTGACTCTAGGGTTACATACGTTGTGTAAGCAGTAAGACATGATTACATGATAAAATAAAACCAGATACAGTCATTAATGAGATATTATCTTATAAGATCATACCAATAAATTAGAATCTAGCAGCATCATCTCTCTTTAGGTACAATATCTCTGTAGATTGATGACACAATCAACGTTTTGCCTATCAAAAGTTCCTTCTCTGGGGATTCGTAGATAGATGCGTCATGCAGCCATTAAGCAACCGATAATCCGATTTATATAACGGTAATAATGTCACGGCCAATGGCCCTCAAAATCATCATCTTTCTATCGTGAATAAACAAATTTGGTTCTTGGTCACCTCTGCATTCCATTACTTACTTCAGAATTCAGATGCATGCATGAATGCAGTAGCTTTTCCCAAGATAAGGTTTGTTCATCTATTGGTCAATCGTCTCCATAACTATTAACTAACAAACCCAGTAAGTAAAAGAGCAATGTAACTTCGTGTACGTGTCAGCATTACCTTAATTGCTTCGCATGACCACCATATATATATAAATATATAAGTAGTGTCGAATTGACAACTCATTTTCCCATAGAAATTCAGACAGTCACGGGAAAAAAACTTTCGGTCCGCAGCTTCCCTCTGTGTGAGCAATA
>Pt3g030260.1	+		Up_Stream_Len 2000
GTCTTTGGTAAGTGGCCCTCATTTCAGTTTTAGATATAGCTTTCTGGTCTAGGCCATACAGCAGTACATTATCGTTTATCATCCTAATGATGTTTTCTATGCGTTGGTCTTGGATGCAAGGCAGCAGATTATTCTCTATAGCTGGTGGCGTCCACCAAAATGCATAACCAGCGAAAGGGGTGTGTCTCAACATCGGTTGTTCCTCCTAATGGTTCCTACCCTCTTTGAATCCCCGTTTTGTTGTGGTGGTATTTGCCATCTATATTATTTTCTCTTGTAGTCTTTGTATACTTTAATTGTGTTCTGTATTTGTAAGACCGGGCCTTTTTTCCCTGGGAATGATCAAGCTCTTTCTTATCAACCCAATAAGGAATTTATGTCAAGAAAATATGGAGCAGTCATGTGCCATGTAAAGTTATATTGATTGTGAGTTGTCATTGGATAGAAAGGTTCTTGGAGAGAGTGTAGTGGTTTGGTTTCAGACTTTCAGCTTTCGTACAAACATGAGAATCAGAAAAATAAGAAGCACTTCTTCAAGGACCCATCGTCACTCTAACTGAGCTTTTCTTTGTTTTGATGAACTGAGTATTTGATGGCTTTTATTCTTTCTACGCCACAGGGAAAAAGCTTCAAATAGTGGAATGGAAGCTTACCCTGCTTCCGTAATTTTGGCCGGGGAAAATGTTGGGCTATTGATCTTAGAGGAGGGGAAAGCTCTTATGGTTTAAAGAAGATTTGATTACAGGATTTTGGAATTATTCAACATTTCTGATGCACAATAATCATCTTTATGATTCATTGGATGTGATCAAGCTACTCAAGACTCGAATAGTGATTTATTTAAAAAATAAATGAAGAAATATTAACTATTTTCTTAAAGTCATTTGGAAAGTATGCATGTGGAGCATTTCAAGTTTCAACCATATATACGGCCATAGAATCAAACAAGAATTAATCGGGCTTATTACTTCCCTTCCCTTATTTGGTGGCGGACATCTAATCTTAATGGCCGCTGGCAGGGGTTTGGGCCCAGTTTTGAATAAAACAAGCAAATTTCGTCCTTGATGATGATGTGTTTTTAGCCGATTTGGCTTGGGGATACAAACAAGATAATCCTTTGACATAATCCAAAACAATAAAAAGGGTGTAGATTCATCCATTCCATTGAGGAATTACAAATTTTGGAGTCACTCTAACTTCTGGTTTATCCTTCTTTGATGTCATTTGCTTTTATGTTTTTAGCAAGGTATGAGCTGTCCTTGTTACTCACACCATTTGTAATTTTTATTTTTTATTTATTTATTTATTTTACCAAGTAGTGAAATCAATTATTTGTTTTTTTTTTTAATGTAAAAAAGGAGTCTTTTCTCTTAACCTGTTACGTACTTGAGAGCAAAAATATAATCCTTAATTACCAAACTGCAGAGCCCAAATCAGTTAAAAACTAATTGACAAGAGCTGCCTATATTTTCAATTCTTATCCAAAATATGACAATGGCCTATTATCGTCGTATTCATACCTTTACCAGAGCGAAACGAGATTAATCAAAATGGGGACTCAGAATTGCCAAAGTGACTAGGAAAGAATGACCGGTTATTGTCTTTTAAGTTGCTTTTTGGCTGTAATTAAAGCATGGTAATTAGTAACTAAGACTTGGGTAATGGCTTCTCTCAGACTTTCCTAGAATGAATAGAGACTTCGCTTCGTTTGATCGTGGCATCTTTTTATCTTTGGCTTCTTTTATCGTTCCAACAACTACTTCTAAGTAGGTCGATATTCTTGAGGCACCAACAAAAATTTAAGGGGAGTGTAAAACAAGTTAATTGAACTTATTAGACGGAAAAAGCAGCTATCTATTCACTAATTATAATAAGATGTTTTTTTTTTTTTCTTTCTACTTGATTAAGAGAGCTTATATTTATATATATATATAGAGAGAGGTCACAGTCCCAGCCAGTACCTCATCTCTCTCCAGGGAGCAGTAAGTAATAATTGATTA
>Pt3g001000.1	-		Up_Stream_Len 2000
TAAATTATTTTTTAAAATATAAAGACTAAGGTGGCGTTTGTTTTTTAACTTAATAACTTAAAGTGACTTAACTTAATTAATTAAGTTAATTAGAGGTGTTTGTTTTTATAACTTAATGAGACTTTTTAGATAATTTTGACTTAATAAAATAAGCCAATTTTTTTAACTTTTTACTTAATGGAGAAATCTGAATTAAGTCAATTACTTACTAATGTCAAAAATATCCCTGGTTTATAATTTATTTTTCATGTTTATCCAAAAATTCACCCATAAATATTTACCTCATATAAAAATATCCTTATTTTTTCTTTCTTATATTATATATGATAAATTTTAAAATTTATGGTATTTTATATATTAAAATTTCAAAATAATTATGTATTCACTTGAATATAATTTTACTTATAAATGTTAAAATATTATGGTATTTAATATATTATTTATTTGACATTCAAATTTAATAAGGATACAAATGTAAAAGTACATATTTTTAATTTTTTAAGTTGAAAAAAACAAACAACTTAATACTTATTTTTTGAGATTCAGACGAAAAAAACAAACATATTATTCAGATTCAGAAATTCAAATCTATTCAGAATTCAGAGTAATTCAAATCTATTCAGATTTCAAAAAAAAAAAAAAACGTCATCTAAATAAATATTTAAATTAAAATATAAAAATTAAAGAAATATTTACTGATGATATTTTTCGAGCGATTATTACTTCAACGACGACAACACGACGGATATAATATGACAAAGGACTAGTGCTATCTGGCAAGTTTCTGCACCTGCCAGACCTGCACGCGTCAATTTCTCTGAACTGGATGTTTATAAATTCATTTGTGGACAAATACAGAGCTCGTTTTAAATGGTCACGTGCATCAACATCAAACGTTGAAAAGAGCTACAAAAATAAACAAGGAATCCCCGAGCAATTAATGTAATTATTGGACTCATATGATATCATAAACAAGAGTAGATATTGCGTTCCACATTTACCACTGATTGAGAAGGAGGTGGCATAGAATTTTGCGGGTTTTAGCTTCTTCTTTTTTTTTCCCTGTTTACTTTCTCCTTTCTCTGAATTTTACATCAAATATTTTGTTTCCTGATAGGTTTCAAGCAATCAGTGAAGATATATGATCGGAGTGGGGTTGAGGTCAGGATGACGTGTTGGTCCAATGAGGGGAAAGTTAGGCGAGTAGGGGCACTACCTTATTTTGGGTGCTTATCTAGCTAATATCATTTCGTCAGTTTTCACATTAAATTTGATATTTGTATTGTCAAGACTTATTTTAAATATTATTTATGATTGGAGCGCTACTCGTTAGTAGCCAAGGTTTGAAGATCAATTTTTTTTTTGACCACGAGGTATATTGGGGAGAATTCTAATCGTGGGAGGCACCTTAAAATCCGTACCACAACTCAAATTAGAAGTTTCTGATCGAATCGAGAGGCACATGTTCTCCCAATAAAAGCAATTTTCCTACGACACGAACTGAGGAGCAAATCCAATCAAACTACTTAAGAGAACTCTATTGTCAGTGGAGCCAACACTTTATTAGTGAAGATCAATTTCTTATTCAACTTCCCGACTCACTTTCTTCCTTTTGTTTAAACTGAGTCAAGCGAGTAGTAGGGCATGATGAGTTAAGGGAGTATCGGTTGTTGGGACTAAATTAGTGAGTGGTGAATCGAGCAGATATTAATTGGTTAGCGTCGATGATACGATAATAAAAGTATTTTTGGGTCTTAAGGCCTAATATATTGGTTCAATTTTGGGCACTTGTTTCAGCTTTGACTGAAGTATTTAGTGGGTGGTCCCAATGAGATGGTGGACGACAGAAGTGTTCGAGTCAGAAAAGAGTAAAATGTCAGCAATGGTGTGAGGAAGGGTAAAAAGTTCATCCTGTAGCTCTAGCAGTTTTCTACATATAACCCCATTGACAAGGCATACGTACTGTTTAATAATTACTGCTTATAACGCACCAATCCAGA
>Pt3g001060.2	+		Up_Stream_Len 2000
CCTTTCTTCTCATGAGAGTTCTCTTGAACTGAAATGTTAATCATTTCTGCATGCACAAGCGTAAAACTAATACAGGCCCTGGGTAACAATAAATGGAAGTAAATGCTTGTTTAGTAGGACCCCTTAATTAGGATATTAGCCACTCAATATGGAGATCTCATGGACCAACAACCTATCTGTAATGTCATATTCACATATTTGATTGAAAAGGGAATTAAGGAATTTCAGATGGTCCACAAAGGCAACCGACTCTACCGGACAATGTCGGAAGACAATAGTTCGTCTACCGCATGGTCACTTAACTATAAAGAAACAATACAATCCAATATCATTGTGCAGCAATTACTGAAAGAAAGACGATCAGATGAATAGAATAGAGCCAAATGATAAAATTACTGATGCGCTTGATTTCATTAAAGAAGGATAAATAGAATTACAGGTTCATGTTAGGATTGTATATTAAAAATAAAAATAAACATACATCATTCTATATATGTTAGGAAAGGCCATATTAGGATAATACAAAGATGGTGTAAATAGACAAATTATTGATCTCTAGGGATTAGCTAGTGTTAAGTAAATAAGAGCACCAGCTCAGACATGCCATCATCCCCACCTCGGCATGGATCAACTCAACCAAATGATACGAGCAGAACACTGATAATGAGCCTTCTACAAACATGGGCTGACCAGAGACGAATACCAGCCAGAGGAATACAACGACTAGAGGAATACCAGACAGAGACATATACCGAGCAGATACCTATTCCCCAAAGAGCGAGAACACGATCTCACGAAATCACGACAGTTGCGCTATGCCCAAAACCGTTGAGGGAGACACGATATCCCATGTTTACCCACAATATAGCGGTTGGAGTTCCATGAGGGGCTGCCACTACCCGAGATAAGGAGGGATGAAGGGTGAACGGAAATGTGGGACATCGGCTATAAAAGAGGAAGAAGCCAATGAAGAAGGGAGACAAAAAAATTGAGAGAGGAAAACTCTGCCAAATTGAAACCAGACCACTTTCTATACAAATTGTGAGCAAATTATCGAGTCTAAATTGCATCGTTTCCCTGTAAACACCTTGTGCTAACTTAGCATCGGAGGGTTTATACCGGTAAACCATCGGCGTCTCTGATCTATTTTTGTGAACACATGCTTAGTAAGAGAAGGAAGGACAACTCCAATTCTAGTTATTTGAGCGATCGTTGAAGTAAGAAGAAATCGACATCCTCACTACCGACCACGTAAGCGTTGATGTAAAGATCTGGTCGGGCAAAGGGCGAGCAGATTTCAGCATCAACAGCTAGCCTTTAACACTCAGTGGTGTTCCCACTACCAGGGTGAGAGACTGTACATTCGTGTATGGATATGGGGCATATCTAAAAAGCTAAAAGATTTAGTTTCTATCTTCAAGCACAAGAACATACCATTATGATATGATTTAATCTAGTCCACTAACTTGGCTTTTTTTAATTTATATCTCATTTTGTGCTATCCATCTACATTGACAAGTACATATTGCACAGTTTATCGTGGAATTCATCCAACACCAAGTTCCAATATCTTGGAGGATAATCACCTTCTTACACCTGTATACTTAGCTTTAGAGAAAATTATATTATTTCATTAGAGTTATTTTCATGATTAGCATTACCATTTCAAGTCACATGTAGCTCAATAATCATAGTAGGATATTGCTTCCTTGTTTAACTTTAATTCTCTCTTTCCGTTTCAGGTCTCATTCTGACCAAGTATTCCCTTTCTCTCTCATGTGTACAAAATGTCAAGCTTTGCAAATTAAAAGGAAAATGAATAGTCATTTTCAATAAGTCTAGACCTTTCTCTACGGCCTATTGGACCCCCAATTTCTCAATCTATTGTCTATATATATAAGACTCCACATACTACTAGCAAACTAGGTTGTTCGGGAAATTCTTCATAAGGTCCTCTATAACTCGAAGTTCAACAAAAAGTTCTAAAATAAGATATTACA
>Pt3g001010.1	-		Up_Stream_Len 2000
AGTTCAAGTATTTTTTAAATTATTTAAAAGGTTGGTGTTTTATATATGGTCCCGTTATAATTTATTTAATTATAAATTATTTTTCAAAATTGTAAGTCAAATTTGTTCGACTTTTAAGTTATATGAGACAAAAATATGAATATTGGAAAAATCAGATCCATTAATTTGGAAAGTAATCAAGAGTAATGTTGTATTTCTTTTTTTTTAATTAATTTTAAATTTTCCAACCTCCTACCACTTTTTAAAGAAAAAGAATGAGTAAAAATATTTTTAGAACATTTTTAAGTATCGTAAGAGGTGATTGAATAATTTTTTAAAAAAATTCATAAACTGATTATTTAGCTTAATAACAATCCAATCCTCTAATTATCCATATGAGAGTGGTTTCACAATTTGCGGTTTACTTAAAATTATAAGGATTAAAAGAACATTTAGTATGACTTGAAAACATTAATAGAGTATACCGTAAAACTACGAAACTTGGGAAGCATTCTTGGTTGCTATGCTCTTCTTTATCGTCAACTTGGAAAATAGGATGTGGGTTGAAAGGAAATTACAAACAATGAAGAAATTCGTTATTATAAGGATTAATCTGGTAGTAAATAAATGTATTTCAAAATTGAGGTATTATTATATAAATAATTGAGTGGAAAAGTCTGTACCACCTTATTTTAAAATTGGACTCTCTACTCTATTTTTTACAATGATTGCCGAAGACTCTGGACTCGAGTAATCATTTCGTGTTAGCATACTTTTACTTTCTTTTTCTTTTTTTAATAGATGCCAAGCTACAAGCGTACTTAAAAACTAAAATTGATTCAATTGAAAACAACAGCCTCTTCACCTCCACGAACTTCATGAAATCTTTTTGGATGTTTGAGATAATTTGCAATTGTATAACTGACCTTTCCAATTGCTTCCAGATCTTTTCATCAAAATCATTTCACATGCATGGAAATCAAACCGTACTGTCACCATCCCTCCAGAAGAAAGACACTTCAAGTTCGCAACCATTGATGCAGATTTAATATTTTTCTATGATAATTAATTAATAGCAGATTGGTCAATGGTCAGCTTTGATCGGCTCCGCTCCCATTCTGTAGCATTCAAATTCTGCAGTGACTGCACGGTACTCTCAAATGATCAATGATATCTTATAAGAGAAGAAACATTTGCGGAGCTCAATCTCTCTCTATTCCTTAGTATTATTATTATTATTATTATTATTATTATTAGTTATTATTCCCCTTGGCGCTGGCAATGGCAAGAGACGGTAATTACTTAAATGGGACATACGTGTGAACCAAGTCCCATCTCATTTGTACAGTGGGATCAAAACTAAGATTAATTTTGAATCATTCAAAATCTCGTCCCTATCTTAATAGTTATCACTCAACTAAACATTTTAGTTTTCATTGATTAACAATATCTAATTTAAAATTTTCATATATGAAAATAATTATGTTTCTATTAACAACTGAAATAATGTTAAAAAGACATCTATAATACAATTGAAAAATTAAAGAATATTAGATATTTATGATTACACAATTTAAAATTAATAATGCTAAAGAAAAACAATGTTAAATACATTGTCAGCTAAAATCATTAGGAGAATCCGTCGAATCTCGCAATAAATCTCAATTTTATCCCAAAATTAACAATAGGGATTGATTTTAATCTTGAATCTCGAATGTTTTTAAATTGAACCTAATGATGTAGATTAATACCGTCCTCACTAGTATGGGATCACGAATGATCCAACTAAAGTTCAGAATAAAAAATTCATTTTGGTGTTAAATACGGAAAATACATTTATTTACTAGCCAAGACGTTGTTGGAGCACTGGCCTACCTTAACTAACCCAAAAGTGTCTAAGATTTTATTACCATAGGAATCAACTTCGCACCTTATCAAGTAGACATGCTATAACAAGTCCTATAAATAGCATGTGAATGAGCCATTAGCCTTGGAACTTTGAGCACTCTTTTCCAGACACC
>Pt3g001020.1	-		Up_Stream_Len 2000
CGCATCCTAATGCTGAGCGCATTTCACTGTTAGACGAATTTTTACTGAGCGTACTCATGTGCGCCAATTTAACTTCGTTGGTGACAAATTTGAGTGCCCGTGATAGATCGGTACCTTAAGAGACCCCATGCCTTCCCCTCGCACAAATATGGCAAGAATGGAAGGGTACATGTACATTAATTTTTGTACCATGCATGTCAATCCCTTGGCGTCAAACTTTAACACAACAAATATTAAGTAATTCCGTTAGTCTTATTTCCCTAAAATTTTAAATTTTATACCATAATTAGTTTTTAGTCGGGGCTAAAAATAGTCCAAGAAACAAAAATAATGACAATTTGATAACACAAGTTTTTGATATATTTTAAAACTTTACTAGAGAATGATTTGTTTTGCCAATTAAGAGGTGTCCTGATCATTTTCCCTTGTTTGAAAAATGTACTATATACTACTCTTCATTTCTCTTTAAATTCATTATTCCTCCTTAAAACTGTATATATAATTGTTAAACAGGAAAAAAAATCATTTTTACTTAAAAAAAACTAGTGTTAAATTAACAAAATCAAAACCTTAAATAGCTTAAGATATGATATGATCATAAATCTTTTTTTCTTTTCTTGAAGCTGCCCCGCCACGTCCTTGAAAAAGTGCTAAATTATAAATAACTTGAGAAGGATTTAGATTTAATACTAACAGCATCACCAAAAGACTCTTCAAATAAGATTTTATTACTTATTTGAAGAGTTACATCAACATTTAAGACTCCAAAAGACACTCCAATTAAGATTTTTCAAATAAGAAATGATTCCCTCTCTTCAAATTTGAAGAGTTACTTTTTCCCTTTTCAATTTATATTTTATTACTTTTTATTGAAGAAAAAGAGAAATGTGCTTTAATTATTATTGAGTTTTCCTTTAAAAAATAGTTATTTAATTAAAATAATATTAACTCATTTCTATTTGAAGAGTCTTTTGGAGAACAATATCTTTTTCTACTCATCTATTTGCCACATAAGTAAGCAAATGAATATTTGAATAATAAAATTTATAGAGCATTTTGGAGATGCTCAATTTATAGAGCAAATGAAGCCAAGTTTCTTCCGATATTATGATTGGTAATTGTACATACAAGTAAAACCTTGATAAATTAATATTTTACAAATAAAACCTCCATTAAATAATAAATTTTTTCAATCTCTACTCCGTAGTCAACATGTTAAATTATAATTCTATTAATTTATAATCGCTTAATTAATAAATTTTTTGTTCTCAATGTTATTAATTTATCGAGATTTTACCATAATAAGTAATTAAACTTTAACACTGGACTCAACTTGATAATAGAAGGACTAGAATTAGGTCATTAAAATTTTAATCAAGCCGAATACGAAATTAAAAAAAAAGATTAATTCACACTCTAAAGTAAAAAGAATCGTCTGGCTAACTACCTGTCTGAATAATATTTGGAAAGCAAAGACCAGTTTATATTAAATGATTTATACCATGATTTCTTTCAAACTTTTATTGGCATTTGAAAATACCCAACATTTGTAACTAAATATTTCATCAACGATTAAATGTTAAAAAACCTATTATACTATTTCTGGGAGCTAATAAAGCTTTTGTATATATCCGCAAAGTTAGGATCAAACTGAACAACAAATTAACTAGTATTACAAATCTGATTGGACCGTAACTGTTTCCCAAAATGCGCGTGTTGAGAGACCGGACGCTATGTATACTTTCAGCTCGCGCATAGTTGACCAAATTAATAAACACGTTGCATGCGTGTCACCATGGGCGCGTTTCTGGCATGTCACTGATCCTCAATTAGAATTTTCAGCAAATGTCCGAGTAATCAGCCTAGCTAGTACACCCACCACACTTCTATATCAGTCATATGTTATTCTTTCTTATTTTGCTTGCACTCTTATAATTAAAAGGGCATTAAGATTAAACGAAATTAATTAGTAAGCACACAAGAGAGAAAATTAGTTAGAT
>Pt4g006700.1	-		Up_Stream_Len 2000
AACAAATGCAGGCGTAAAAGTGATGTAAAGAAGACAGGCTTGTGAATAGATGGATGCCAACAGTAATATTACAAGAAAAATGAAACCAATGGATTGATTATATATATGAGAAACATTTTAAGGATATATCATTTTGCGTCATTTGCGTAGTCGTGTTCCCTTAAGAACCATGAAATTGAAACCCTTTGCCTTTTTCCCTAACCTATACGACACTTCATAGCGTTCAATTATGCAATCTGCTCACGGGCCTTGGCAAAGAAATAATTTATTCCGTTTAGTAGTGTTAATACAACTAGGCAGTTCCTAAGTCCTAACTCCTAAGTCTATCTTCATAAGTCAAAAGACTCTGCGCACGAATCAATCCACTAGGGAAGTGAAGCTTTGAAATTCTGCCAAACTGGGAAACAGAGCAAGACCTCCATGTTCTCACTAAGCCATCTTTGCTCTAGGATACTTTTAAGTTTTGTGTGGTTCAAGAATTCTCTGGTTAGAATCCCATTTATATTTATTTAATCAAAATTTTTATTCTAAGAAATGGAATATCATCTGGCTGTAATGGATGGGCATGCGGTTTCAGTTCGATTTGATTTTTAGAACCGAACATCAAATCCGATCGGATTATATTTATTATAAAAAAACTTAAATTTAATTTATTCTTCAAAAATATTGAAACTTTGATTTATACTCTCTTTTTGTTCATCACAATGAATGTATGACAAATAGAGGGTATATTGATGATTTTTCTTTTCATCTTCTTAATATAAATGGAAATAAATTGATGTTTTTCACACTTTTAAAATTAAATTAAAGATTGTTATTCTAAGTAGGGGTAAATTGAGATTCACCTATAAATTTATAATTGGTAATAGAAAAAGTTTTTAAAGTGTCACGCCTCATCTACTTACTATTTAGTATTTACCACTCACATTACAGGAAGTGAATTTGGAAAAACAAAAAAAATAAATCGAAGAACACCCAAATTTTTTACGTTGGCAATGAATATTCTGATCGAGAGTTATCAAAGAAAGTCTATGTTCACCATTAAATACTAATAATAGCAACAGAGTCTGCGTTCACCGAAAAAACAGAATCTGTGTTCACCATTAAATAATAATAATAACCAGTCTAATAATATTTTAACGACCATTATTGGTCGGGGTATCAAATGACCAATGTACCCTACATAGCCGACTCCACCACAAGTCCACAACCAATGAATCTGCCTTCCTTGTTCATCAGTCGTCACTATTCACTAGACGGGCCCTGGCATTTCCATTCATAATTGCAAATTGGCAACATTTTGAGAATTACAAGTTCCAATCGGGGTGCAGTGGTCTTTTCATGATGAGGTAGAAAGTTCAAAGGAGAATCTCTTGCCAAAAGTGAAGAAATGGTGAATATTCTATGATTTAATGGTTTGCTAGTTGCAACTCAAAATTAAATTCCAAAGTCAATGAGTGCCTTGTGCAACTTGGTCTATTAATTTCGCTTTCCTGCACCTACAAGCTCTGAAGTTTTCATGCAATACAGACTTGGCGGACGTGAAAGTGTTCCGAAATTTCAACTTTTCTTTTTGACATAAACAAGGGGCATTAGTCACATACACAATCCTCCGAGTCACAAAATTTTTGAAGACTTCGAAATTTGCCGACACTCAAACATACCAACAGAAAATGAAAAAAAAAAAAAATTACTGACAGTAAGGAGAAAATATCGTGTATATCAAAGCTACTTCATCAGCCATAAACACATCCCAATAGCATTCTGCCATTTGTACGTCCATTACAAATTACATTATATAAAAAGGTACTGGTCTATTCATTTTACTATGTATTACTTTATGTATAGAAATGAGAAGCTTCGGTATTATATAAGTTGTGCCAAGGACGCCACTTGGTTCCTAGCTTCATTTCCAACAAAATTAAGGAGCAGGAGGCAATTCTTATTTGTTAGCGCCCCTTGAAAATATCTCTTCAAGTTCAAGACATTGTGGACACAAA
>Pt4g020770.1	-		Up_Stream_Len 2000
CTTGCATATTTGTTTGACGTTTAACAATAGAAATCCTGGACCAATATGTATTAAAACTGAAAACAACAGCTCGGGCTCAACTTGTAAACTGGCCGGTAGCGAATTCATTTGCAATTTGAAGTCATGAATGGCAGATTTTATTATTATTCATTTTTAAGTTTGATGTTGTGACAAAATGGTTATAGTCGAATCAGTAACAATTGAAATTGAGGGTCCCGAATGATGGTGGGAACTTTAATATTGTTATTACTGAAGAAAAGCGAAGTGACCGAAAAACAATTCCAGACAATCAACGACAAGTCAACACGCAAATCATGTAAATATGGAAGATAAATTCCGAGAATTATGGTTTTTTATTAATTATTTTCCTTTGAAAAATGATCGCTAAGTTCCTTCTTCTACGCTATTGTTTAGTGAGTATTATTTGCAAAAGTCCTCAATGCGAGTTGATAACGTTACTGATTGTCACGCTAGTTGAATGTTACTAACATAATATTGCATATTATACATGGAAGTACATCAACATTGTACTAGAACATTAACGTAATATATCATAAGATCTCAACAAAATCATGTGCTTATGTTGAGAGAATACTCGTTACCCTTTTATTATAAATGGAATTGTTTGATATGTTGAAGCATTGGGGGAGATCATGATTTGAAAATGAAGTTTAACATATATGGGATTAGTTTGCCTAAGAATTTTTGGGCGTCTCATTGGCTTCACATACAGGCTGCAGCGACCTGCTCTTAAACCTCATCTCAAGGGCAGCCAGCAGCTCTAAGTGATGTGGCTAATTGTGTCAATTGTTAAGTGAGAAACTAATTTTAATAATTTGGTGCCGGCTTCACTTGCTCCATAAAAACCTCACTGGCCTGAGATTTTGGGCTTTAACTTTTAAGGTTGAAAGACTTAATAATACGAACTAAATTAAATCAAAATTATATTTTTAGCTGTCATTGAAAGTAATGTTATTTAAACTTTCTCAACAAATATTCAAAGAAAAAAAAAAGAAACCTATGTTTGTATTTATAAAATTTCATAAAATTTAAGGATATTTATTTTTTGTTGGAAGTACTTCTTAAATTCATTACGATTGCACCAAATATGTTGTTGTATGTATATATTTTTTTCAGTAACTATGCACACAACTTCATAATGTTGGAAACAAAACTTATTTTTGGGAAGATAACGATTCAAATTAACCTAATATCTCCCATTAAGATCGGTACGAGGGGAAATAGACCTTATACTTCGACTATAAGAGGTTAAACTAATTTTACAAAAGATTAAACTAACTTTGCTATCTCTTTGTGATATAGCAAAAGGAAAATTATCAATTATCTACCTTAAGTTAATACTATTGTAAAAAACAACCACAAAAGTTTGAATTTGCTAAATTTCCACCCTAAAATTGTAATTCATATCAATAATTTACCAAAAAGATAGAATTACCCGCGTAAAATAACTACTACTATAATTTGTGTTTGCATTTGTTTGCCCATTTTGTAAGGGTAATTATATCTTTTTGATATATGGTGGATATAGAGTACAAACTTAGGATGGTAAAATCAAATTCAATTTTTTGTAGTTTTTTTTATAACATGGTAAACTTAAGGTGGATATTTGATAATTTTCCTGTAATAAAAGATAGATCATAATAACTGAAATGATTTTTTATTGGACACTAAATTAATAGTTGTAAGGTAAGATAAATGAAAATAAAACAGAAAATAAATCCTGTCTATTGATATTATTGAATCTTAGTACTAGAATAAATACTAATATAAATATTATATTAATTAAAGAGTCAAAGGTTAAAAAAAAAAAGGAGAGATAAAGGATATTAGAGGCTCGATATTGCTATATAACAAGAAGGTTGTCAAGTGAGAGCTTTTCATAGCTAAGCTTTCCACCTTCAGTAGCTATACCCTAAGTAGCATCCTTTTGCCATCTCTTTGTGCTCTCTCTTTCAATAATAAAACTCTAAAATTCTATC
>Pt4g012130.1	+		Up_Stream_Len 2000
TTAAAAGTGATTTTGAAAATATAAAAGTTAATTTTAGTATTTGGTAAAAAAGATCCAAATCACTTTTGTTGAAATTAATCACTCATACAGCTGATTTTAAAAAGTAGAGAAGGAATAACTTTTAGATTTTGATTTTAAAAATTAATTTTATTCTTTACTACAATTTCATAAATATCCTTAAAATTATTATCTAAATCCAAAATTATCCTTATTCAAATTGGAAACAAAGTCAATATTTTAATAAATTTTTATTATAATTCATCAATATAAACTTATTAATATCAATTTGTTGGTCGAATTATTATTAAATTTGTCTCACTATATTATGAATTTAATTATCAATTTTTTAAGATAAAAAATAAAATAAAATGAATATACTATAAATTTTTATTTTCATAAAAATTATTATACTACACTATTAAAAACATTATATGTACATGTTTTTATGTGTATAAGTAAATTTTATCCTGCATTATTCACATTTTATTCGTTTATTTTCTCTCAGCAGTTTAATAATAAAACTTACCAAATGTCCATAACTACTTTCAAAACTCACAGCATCTCTAAAAATAAAATTTATCAAACACTTAACTAATTCTCTTTATTTGTACAGTACAATTAACAACAATGATTTTTAAAAGCTATAATATTCCTAAACTAGGCCCTAATTAGATGCTCCTAGATTTGTGAGAATTTTCAATGTGTAGATTGAACTTGACACTTAAAATGAAAAAAAAAAAAAAAACTCCAGTTCAACTTAATACCGAGACAAATAAGATTGTTTGATATTATAGTAAGGTAATTGTAACTTAAAAGTTATAATACTAATATTTGATAAACACTTAGTACACTAATTTGAAAGTTAATTAGATGAATTCATTACATACTTATACGATATAAAAAATCTTTAATAATTTTATTATTTTTATCAAAATTATTAGCTAAAAGTCATATATATCACAAATTATCAACTTTTATATTATATATAACTAAAGTTTTTCATCTACAACGGCTGGCTTTTAACCTACAGCAACTTAATACTAAAAAAGGGTCTAAGTAGATATAAAGAACTTTAATAGAAGATTTAACGGAACAAATCTTTTTAGCTAATAACTTTGGCGTTAACGGCAGCTAGTTTGGTGTTTGTTATTTTGCCGCTATATTAATGGGGATAAACTCACAACGTTAATTAACAATCAAGAACCTTATAAGGAACATAGATTACAAGAGTTCCTCCACTCTCTTTGGCGCTTCCTTCCTATTTTCTTCTCCAGCTCTCTCTCAAAGTTATGAAGAAAGGCTGACAAGTCTCCCAAAGAGAAAACATATGTTTCCTTAATAACCACTCACTATTCGTAAGTATTAATCTCTTTCTTCTTTCTTCTTCCATAATCAAGTTAGTAAATAGGTTAGTAAAATTTAAATATAAAAATATAATATATTTTTCATCGTTAACGTCCCTATTGTTACTAGTCGACATCCATAATCAAGTCAATTATATGATTATAACATATGATTATAATTTTTTTGAAGTTACAATATTTGTTGCGTGATTAATTTAGAAGAGAATCATTAACCATATGAATTGCTACGGTGACAATCCCCAAAAATGTCAAACTATGCCGAACCTCATACGTATTCTGCCCCAGTACTGTAATGTTCTATTTTGGAGTTTTGTCTTTAAATTTGTACGTTCCAAAATGTGACATATAAATCTGGCTTTACTCTTCAATGCAATAACTCTAATATAGTTTCCACTCTTTCACACAACTGCCTTCAAAAATGGGCAGGCAATGCGAAAAACCTTATCTCCACATGCAAAATTATTTTTTGGCTGCAAACGTAAGCTTTGTGTATTTAGTCAATAACTTTATGCTTATCACAAGCCTACTTTTTCTTTATATACAAGTGAACAATCATAACTTGGATGCCTTGTCTCTTTCATTTCTCAGGCTTGTTTCAGTGTTTCTCAGAGTAACCTCCACTTCTGCTGCTAGCTC
>Pt4g008540.1	-		Up_Stream_Len 2000
TTCTTAAAATATAAAGTGCATATCTATTATTTCATAATCAATTCATTATCTCAACTTTCTGCTATTCTAAATATTCTATTTGAAAAATAATATTGTTTTTATTTATTTGTTTGTTTATTTTTGTAATAATTTTAATGGAAGTAAAAAAGATATCTTCTTGGTTTTTTTTAGGTTTGGTTTTTGAAAAATTTTAAAATATTTTTTATTACTATTAAAATTCAAGAGTTAAAAGCCGAATGAATTTTTTAGTCTTTTATATTTCTTTGAGTATTAAAATTGTAAAATAAAAAAGGCCCCACAAAACATTTTTGCCTAAGGCCCCATATACTTTAAAGCCGGCCTTGGTGATATAAGAAGAACATTTTGAAACAGATAAAAAAATATTCACTCTCTCTAGTTCTCTCTCTTTGTTTAACTTTGTGGTTATTTTTCATATATGTTTTGGATTAATAAAATAATACCACTTCGTAGTGTTACTTACAATAATATCAACAGCATCGTCCACAAAAATATTAATAAACACCACGTACATACAAACTAATGGTGCAAACTTATTATTATATACACAAGTTATAAGATGATAATTGATTCAATTGAAAAAAAAAATTATTAAGGTAATGCAAGAGATTCAAAGTTTGGAATAACACTAAAGTAGCTCGCATCAATGTTAAGAAGGGTTTAGGCTTACATTTATATAATATATAGAAGGGTAAATACTTATTTAATCTCTCTAGCTAGTTTCTATTAAGTGTTGATTTAGTCCTTATATTTAAAAAAAAAAATACATCAAGGCATCCGTATTGGTAATTGTAATACAATCGTGTTTTTTAATTTTTCTTTACCTTTACAATAATATCATTACAACAATATTCTCGGAGATATTAATGAAAAAATGTGAATTTAATATATTAGCCTCAAAAGTAAAATTAAAATTATTATTATCATGTTACTTTTGGTATTAATTTTGTACAAAAAATTACTACTAAGGTTGTTGCAAGTGTATTAAATATTGCTTAAAATTGACTTGTATTAATTTATTTATAGATAATAACTAGCAAGATTGTTGCAAAGGTATGAAAAATTATCAATGGTTTCAAAACTAAAATTTTATTTCTTAACTTGCTAATAAGTAATTATTGGTTAATTTGCTAATTAATTTTTATAAATTAAAAATCTAATGTAAAAAGTATTGTTGTAAGAGCATTATATAAAAGCAAAGAAATAGTAAGAGTGAGATTGTAAAATATTTCATAGAAGTAGTATATTAAGATATTTTTTAAAATATAAGAATTAAATGAACACTTAAAGTTAAAATATATTGACTAAAAGTACTTTTACCCTATATAGAATATAATGGTATGCAATAAATTTTATTATTTTCACTCATCCAACTATATATTCACAATTATTTCCATTCTATCATATTAAATATATGATATTTATTAATGGGTTGAGTTTAACTTAAATTTTTTACACTTGAGTCACCGATCAAATACAATCTAGTGATCTCTCAAATATGTATAAGACTTACATATGAGCCAACACCTAGAGTTTAAATTCTGTCGTCGGCATTTGTAAGCACTCGCACTCCAGAATAGTTGTGCAATTTTGTAGTGATTAATTAATGCTGAAGCATGCTTTACTTTATTTTAAGGAAAGGCTTTTAAATCAGTTTTAGTTATGCCTTCCTCAAGTTATCACTCATCAATCCGGTCCAGTTCACACCACTAGCATTCACCAACAATACAAACTGGACAAATGGGGATAACAACAAAACTTGCCTGCAGGACCTGTCACGTATGTCCCCTTCCATTTTAAAATGCCTATCAAGTCTTTATATTTAACCGCATGCGCATGCACAGTTCTAATATATTTGTGGCTGTAGTGGAATTTATTAGATAAATTTGCAGGCGTCATTTTACTGTGATAAAAACTTTCATATTGTCCTATAAATAGCCTCTAGGGCTCGCCATTTTTAGCAATCTATCCACACACAGAAA
>Pt4g008550.1	-		Up_Stream_Len 2000
GGTCAAGACTCTAAAACCACATCATGCTTGTAGTACGGGAGCAACTTTATTTTATCTGTCAGCTTCTAAAATTCAAGGGCATAATCAATTCATTTGAAAACGTATCTACTGGCATGCTTAAATTGATCTGTCGACCTATTATTGTTGAAGCATCAACTATGTAAATTATTTGATCAGATTGTTCCAGAAGAAGATCGAGCCGAAATGAATCGATGACGCTACAAATTCATGGGTGGAACCTAACCAACCTCAAAATAGACTTGTCGGATAAGAGATGGTAACAATTCGTCACAACAACTGTTCTCAACGGCGGCCAGCTACGGTAACATCGCGAATTTGCCCTCCCCAAGTCGCCCCATCCCTAACAATGGTCACAAACTCGCACCTGTATATATATGTATATGCCAATCTCATATTAGACATGGTGACTGCTCTTATTAGTACTAATAGTCACAAATTCGGTAGAACTCATCATCTAAAATCTTACTTGTAAGAGAAAGGTGCCTATGAACACACAGACACACACACACACACACACATATATGTATACACCCCTTTGTAACAAAACTCAAGGGTAACATTGTAACTTATGTGTGTGTGAGATATAAAATGATAACAAATGACCATGTCATGTGAGAACTTGTAATGGTAACATGTTCGGAATTTGTGACATCAAACGTGTAAGATAAGCATTTGTAACAAAACTCAAGGGCTTGTAAAATTATTCAGACTCTTCTATACTTACAAATTTTATAATTCATGCAAACAAGATCAGTGCTTTGGCATCTTAAAATCTTTTTTTGGGGGGTGGGGGGGGGGGGGGGGTGAGTGCCTTCAAAAATCATAGCCACTCCCTTGATTTATAACATATTTGAAAGTAAATTTTATCGTATTAAGACGAAATATGACCGTTGGTATCGGATACATTGATTTCATAAACACTGTAATATCGTTATGTAATGTATAAAAACTGAAATACTGGCTTTTCCAGAAGTCTTGTGACTTGGTGCGTAATTGGTTTTTTTTGCCTTTTTGCCTTAATGAAATTGAAGATTATGCTTGTCTTCAAACTTGAAGCAATCCAAGAACAAATTGCTGTTCCGCTCTGGAAATGGATGAAGTAATGATGTGTAGCAAAAGATATCGAATAACTACAGTGAAATCAGCAATGATAAAAAATAAAGGGAAAAAGAATGGTGGGCATTTGCAACTCCCAAATTTATAATGTAAAGATGGCAGTTCTCGTCTGTTATCATAAACCTAATAATGCTCCGGTCTGTATCTACATATTCTTCATAGCTTAATCTTAATTAAGAGCATAAATACAGTCCAATTAATTTCGTATTTAAAGTAAGAGAAGGGATTAAATTTTAATTAACACTAATACGAGTGTCTCCCACTATATCTCCTATCAATCCCATTCTCCACATCAAAAACTCATACATTTTTTGTTATAATTAATTCATATTACTTTTAAGGTTTATACATAGGCAGAAACTTGTCTAGGCAAGATTGCCCGAATTCTACCCGGACTGGCAAAATTTCAAAACAACCAAAATGCAATGTTTCTAAATAAAGCAGACTAGGAAAAACAGAAAATATCAAAACTTGAGTGGTGCTTGAGTGCGGACGTCTGGGTGATTTTAAAATATGACAGAAATAAAAGATCAAAAAAATTAATTTTAATATATTAATTTTATTTATTTTATCTTTTAGTATATTGGATTACGTGTTGTTTATTCTTTAGCTCTATTAAGATGGTTTTAAAAATATAAATGTCCGCACGTGGGCCTGACTCATCAAAACTTACATGCGAAACCTACCATACACGTATATTTACAATCTCACATGCAATTCTTATACTGGCCGTGTATTTTGCTGCGGTGAAAATTAGAAAAATCACTCAGAGGCATTATTAATTTACCGTGTTAAAAACATTCGCATCTGCCTATAAATAGGTTCTTGGCCACACCATCGCTAGCTAACCACATAGAAAGACA
>Pt4g006240.1	+		Up_Stream_Len 2000
TCAAATATCATCTTATCCAATTTAATCCAATCTAATCCGACATACCAAATAAGTCCTTGGCATCTATATAAGAAAAGTAATATGCACCTCACTAAAGCAAATTTATAGGGAAACTTTGTCATTAATTTAAATTTTAATGGCATCTATAAAATATTTTAATTTTTATTTATTCTTTTGTGGGATTGAAATTGATTCTCTATGATCCAATCAGTAACGCGAGAGCAACAATCCTTGCTTAATCATTTCAATTAAATCATTACTCACCACGTCAAATGCAAAAAAATATGGTACAAAAGGTCATAAAAGTTTAATTGCCGGGAAGAATATGGGCAAGAAACATACCGCTTTTAGCTGTAGTCAACTGATTTTAATATGCAGAGTTTAATTAGGGTATCAAGCTCTAATAATTAGGGTATCAAGCTCTAATAATAACTTGGTCAAGTCTTTATCATGTGTTGGTGGTCAAGTCAGATTAGGCAAATTAATAATCTAAAAATAGAAATTAGATGCACTTTTTATATTCAAGATGGTCAATGCCAGTGATTGTTCAAAGAACTTTTAAAAAGACACATGTTCATTATTTAATAGAAAAGACAAACACTAGTTTAATCTTATGCACGAGTTTAATAAATTCCTATAAGAAATCATTTTCATTCATTAAATATATTAGGTAAATATTATGGCAAAGTTGCTTCGGCAAGTTATTAAACTGCTTTATTTTGTTTATTCCCATTAAAATTACCTAATTTTTGTTTTATTATTTAGTTTGCTACATACTCTAGAGTCTAGAATTAATTGACATTGGGGGACTTCCAAAATATTTGGTAAAGGACAATAATATTTCTAATGAACCCTCATAGTCATGTCTCATTGAGTTACTGCCCTATTTAAATAATTTTAATAATTTGTCCCCTACCAATTATTCATCATATCTTGTCTTAAAAAGTAAATAAAAAATTAGAAAATTAGAATTGAAAAGCAACCATAAAATCAATAAGGGTCAGTTTGGTAATGTTATAGTTTTTAAAATAATTGTTGCTAGCTGTACTATAAAAATAATCAATTGTAAAAAGAATTAATTAAAAGTTTGGTGAATTTTATTTTTAGAAGTGCTTTTAAAAGCAGTCATATATTTTATAAATTTTATTATTAAACTACTGTAAAAGTGTAAATGACTGTATTAGATATAATATTGAATAAAATTTATTGAAATATTCACATATATATATAATATTTTTTATTATGTACATATAATGATTGATAATTAAAATAAATAAAATATTATTAATTTTTTTTTATTTTGGTATCTCAATATAATTAGTAATAACAACAACAACAACAACAACAACAATAATAATAATAATATCTTTAAAGTTAATTATTTTATTTTCTAATTAATATGGATAATTTTAGATTTTTATAATATATATGACGATATATATAGAATTGTATTAAGTATACAACTAATTCTCAAAATCGGATTTTAAAAATCTATTTTTTCCTTACTTTTCAAAATCTTACGTAAGATAAGGTAAATTTACCAAAAGTAATTTTTGAAAATATTTATCAAACAATAAAATTAACTTGTAATTTTTAAAAAATAATTTTTAAATATCGCAAAAACAATCCTAAATGGGTCCTAAGTACCTGACTTTACGACAGTCATCAAATATGGGCTAAAAGTCTTCTACACCTACTGGGCATTTTAATGGGTCTTAGATCTTACCTCTTAAAATGGGCTAAAAATCAGAGAGTCAGTTAACTAATATGGGCTAAAAGTTGGGTACACCTCTTGGGCAAGTTAATGGGCCATCTCTCACAAGTTTCTAAAGGGTAAAGGCTTTCTGTCTCCCAAGACCTCGACTAGTGAAATTTAATCGATATAAATCTGCAGCTTCCTATATTTATATATGGGTTGGCAGCCTGCATCAACCTCTTAATACATTTTTCTGAAATCAACACAAACGTTTAAGAATTTTGTTCATTTTCATTGGAATTCG
>Pt4g003240.1	-		Up_Stream_Len 2000
TACCGGATGATTGTGGTATCAACAATACCGATCATTTAAGGGACAATTAGGGTGTTAAAGATAATTAAATATAGTACAAAAATTAAAGGGAAGAAAACTTTGAACTTACATAAAGGATAATCTAATTACATAATAACATAAAAATGACAAATGAAAGCTGATTTCATAAAATAAGGAGTAAAATATCACCAATATCACCGCACTTTGAATTTTTCATTTTTTCTTCATGTGAAAGTTCTTAGTTGAAGGAATTGCAGTAGTGGGCATTAAAGAGTTCTGTAAATGGTGCAATCGTCCACGCCATTAAATGATTTGTTGCATACCCATTTGCTCAATGTGTTTTAAATACATGAACTTGATGATTGAATTTGAAGTTCCTAATTATTCCTAACCGTACGTGTGCAAACCATATCACGTCCAATCGACATCTGGACACACAACTGTTAATACCAGAACGAATTAATTAATTAAATTAACATGTCACGGACTAACCGTAAAGGACTCAACAATAAAATATTTTCTTAATTAATTCAATCATCTCAAGGAAGTTATGTTATAAAATTAAAAAAATATCAAAAGATCAAATAGTAGTGTAAAGCTTTGATTTGATTTGAATTTCGTGTTCTATTTTAAGGCCTTTAACTTTAGGGCAGTCCCGCGGTCGTACCACTAGCAAAAGTGAGTGGAGGAAGGTGGGTATGGCCTTAAAAAAGTTAAAATTGACCCCCTTTCATCTCTTCGTGACTATTCTTTATGAACCTTTAATCTTTTAACACCCAATACCAAATCGATCAAATATACGAGTCACTCTTTCATGCAACTTAGGAATCCGCCATGTGATCACTCATCAACCATTTGTATTTTGTGCGTGGAATATGATGATTGATGAAATCCAATTTATTAAGTAGGCGGTGATCACAATTGTATGTATTTTACAGATATTGGTATTATATCATCTTTTATATATGTGTGTGTTAAAAATCTTCAAGTGTAGAAAAAAATATACGAAAATTTTAAAATCATAGAATTTAAAATTTAAAATATTTAAACTATACAATTTATAGGTTTTTATAAAATACAAAATTTCAAGTTATAACATACTTATATATATATATTATCTTAAAGAATTCCCTAGTTAATAAGTCAAGCTGGTTTCTAAAGGACCAAGTTGCTACGCGTGTACAGAGGATTAAAGAATTTATTCCTTTATCTTAATCAAATATTTAATTGACAATGTAACAGAAAGGAAAGAAGAAGACTAGCCTAATAAAGGAAAGAAAAAAATAAAAAGATCTTTTTTTTTTCTTTTGATGAAAAAAAAATCTTCTTCTTTAAACATAGCCACACTGTGAAAGACAACATAACATACCAGTTTAGGAGGGTGACTGGGTGAGGTATCATCACTTTCACTTTACATTTAATATTAGTTTTGTGGTCAAACAAAGACAAAGGGTACCCCATTTTTTGTTTTTTATTTTATTTTATTTTATTATTATTATTTTTTTGGGTGGAACCGTGGAAGGATTTGATGCTTCAGCAAGGCCTCTGTCTCTCGCTCTCGCTCTCGCTCTCGCTCTTCCCTGCTTTTTGGGAAATTTATTCATCTTTTTCTAACCAACAAGCTGTTACAAGCAAATCTTAGATGAATTGAAAACCTACCAATATATTTTGTTTCACCCTGTTCTTTATATTAGGGACATTGAGTGGCTAAACAAAGATTGTCATGATTAGAAATTAAAAATTTTATTCTCTGAAACACAGGGAGGAGAGGGTGAAAAAGGAGATTCAAAGTCATTTTCTGAATGGTCTCTAGACAATTCTCTCCCCAAGTTTTGACCCTTATAGATTTCAGCTTTCTTCTCCCCTCCCTTCCGAACTCTTTAAATCTCCTCACCACTCATCACTCTTCTTTTCTAATCCAGTAAACTTTCTCATCAGTAGAGATCCAATAATTCCCAACTTATCCAAGTTGAAATACAAGAAACAAGACTGTTCTCGAG
>Pt4g015230.1	-		Up_Stream_Len 2000
GGGGGATCCTTATTCTTTGTAAGCCAATTGTCTTTATCCACCAATATAATTGCAATATATTCTACTAATTATTAGATTCCATCCCAGTTGTAGGAGAAAATCTTTCCTTCTGTTAAAGGATTGCTCGTTATATATTCACTACTTATTATCTGTTCCAACCTAAGTATTATTTTCTCTCATGAAAAATTCCGAAGTAATTTGAAATTAATGATTACCAACGAATGGAAACAAATTAGTTAAGCTCTTTCCTTAATTTGTAACTTGATTAATTAATAACCAAAAGCCAGTTCCCAGCTTGAAATTTTTGAGATGGTCACAATTAATAAGCTCGCTTAAGTATGTATCTATTATGGTTCAGATTAATGAATTGCTGTCAGCATTCATGGAAAATAATCTCAAAGTGAAAAAGGAAAAAAATAAATTTAAAACATTTATGGTTTCTATAAGAGCTTGCCTATACTATTTGTACTCTCTATATAAGAGTTTTTTTTCTTCTTTTAAGTTCGCTATTTGCTTTTTTTTTTCAAAAAAAAAATTGTGAAAATAATTAAATGGACAATGGACGTACAAAATCTATGGTGGGGCTGTTTTTAATTTGTAATGGAATAATCACAGAGAAAATGCTTTGGTGATACGTAGTGGGAAAAGAAAAAAGGAGGTTATAATTGAGCAAATAATTAAGATGTGTGCAAGAATGTCTTAGCAACTTGAGTAATAAGACGTTAAAGAAGTATATTATTTGCTCATAATTCAACATGCGGTATCGCTTTAATAGCTAGAGATAACATCAATCAGTATGCCATTGTTGCCAAAAGGGGAGAAAGTAGATATTATATTATGTAAATTAATCCTTGTTTCATCACCACAACAAAATCAATAGACATTCTTTACTATGGAATCGTGTCCTTGTGTAATAATGGAGGAGCAAAGCAAAGATGTTAGATGCAAAAAAAAAAAAAAACATGTGACTAATCATTCATATCTTTATTCCAAATGTAAGAGCAAGATCAGTTGTTACTAGAATCATCCTTTTATTCATTTGTGACGCTATATGTGTATAACTTTGGAATTTTTTCCACGTAGACTAGTAGAATAGTATCAGATGAGGTATCTCACATTATTTGATAATAACTCCTAGACTAAGAATACACTTTAGATAATTTTCAACCCTTGAGTTAACTATTGAGTATTTCGTTATGCCAGCAGAATTTTATAGCATTTTTATGTGCCTTTAATACTAATAAACATATTACAATTGTCAATTGTCGGCATCTATGTATTTTCAGTTGCAGATTTCACTCATTAATTTGCATTTCATCTATGTAGAACAATAGATTTTCAGTTCCCAGAACAACGAACTTGCTAACTCACAACACAAACAAAATATATAAAAAGGTATAGAAAAAACGAAATTGTTTAACTTTTTTGAGTTATAGATTTTACAATTCTCAAGTATCGGTATTCACGTATTTTGAGTTATAGATTTTATATATTCGCATTATAAAAGGTGTAGAAAAAACGAAATTGTTTAACTTGCAAGACGAAAAAAAAATAATAAAAAGTTTTGTGACGGCTGAATGAAATCGATCAAATGTTATGCTGTTGCAAATGTAGCAACTGTTCATTTTTACACAAAGAGCAGTACCGGCTACAGTTGCTCGAAAACAGTTTAAGATAAGAGAGAGACCCCTAAGCACTAAAGTCAATTTTAAGCCTGGCACAAAGCCAGATTAATTAATTACTTAATTAAAACAAAAATATTGTGCATAAATATGTTTATTTAATTTAGAATATTTGACAAATTAAGGTGGGGCCTCCCCATTTCTATCATGCATGTAATCAATCTCCACCGTCCATATCACCCTGCCATCCTCTATATATTCACTCTGTGCCCCTTCTGTTTCTTGCTATCACCAGCTTCTTGAAACCTTCTTGCTCTTTACCTGTTTAATAATCACCACCTTCCTCTTCTGCATATCACTCCAAAAAATTTCTCCCAA
>Pt4g003350.1	+		Up_Stream_Len 2000
TGAATAAAATTTTCATCGTACATGTTATTTTATTAATTAGACATATTGTAATATTTTATTTGTATCATATGATATTTATTTATTATTTCTATACTATTACTATATTTATATTTATTTAGCTTGTTTTAATTAAAACGTATAATAGTCATTTATGAAATGAAGAGGGTCTGTATAACTCTATGAAACTAAAGGGTTTTATATAACCATTTAAGTAAACCTTAAGGGTATGAATAATGATTTTTAAATTAATAGTAATTTAAAATTAAAAAATTAATATTTACCGACAACAAGTTACCTGTTATATTTTAATTAATTATTCAATTATCTATTATATTAAATGAATGAATCAGATTAAAACTCTTATATCCAAGGGTACACACTAATCCCACTATGAATGCTGAGAAAATACAAACAGTAACTTAGAGAAATCCTTATTGTTATCTTATTTCGGTTTGTAAAGAACTCTACCCGTTGCTGAGCCTTCAGCAGTTTTAGCCACGATGCTGCAATTCGACCAATCCTTTCGCTTTGTGGTGTCTGATTCAGATTGCACATTATATCTAATTTGTATCCTGGATAATTTTAATTGATAATGAAAATGGTAGGATTGTAGTATCAATGATTGACTTGCGATATAAACAAATAACAAAAACACACTTGTATATAAACAAATTAAAAAAAAAAAAAAACCCATCAAAATAATAATAATTTATCAAGAATAAGAATATAGAATAATAAAATTAACCAGAAAATTTGAGTTTGGAATGATAATAAGGATTTTTTGAAATTTGTCTTAGAGAAGAAAAGCCACCATGAAAACGTTTCGTTCACGGTCTGCACTCTGAAATTTTAAAATATGATTGATAGCAAATACAATTTCAAATGTTCGTTCAAGATAAAACAGATAAATTGGAATCAATTATAATCCTTAATTAAAATAATAGCATCGTTAAATGCATACGTGGGCATATTCACAATTACAGCTAATAAGAGTAGAGCAAGACCAAAACAGGGAAAAAGGAAAACCTAATTAACGATGGACATTAATTATATACATACAGAGAAACTTTAAATAATGATTTTCAGTTCAATCCATAAGAGAAACCTAAAAAGTTGGTAGTTCCCACTTTCCCACTACCAAAATGCCAGAAGAATTGTCCTCCTTGAGGCTTGACCAATAACCAATTAATGTGAACACGCACATTTGGTTCAGCAATTTTGTTTAATTTGTGCATGCACGTGTTATGCCTTGGAATCTTCTGATATATGAAGCCCATTTTACCAAGCAAAATAGATATTGTGATTGTTGCGTACTTAAATTAAATCTTAATTATATATTATTGTAATTAACTATATATATATATTTAAAAAAAAAAAAAAACCACACATGAGATGGACCAAATAGCATGATGAATTTTTCTTTTTTTTTTTGTGTGTGTTAAATCTACTCCTATTTTAAGTTAACAAATAAATAAATAGACATATCTTAGTCGACCGTTTAAAGGTTTTTTTTTTTTTAATTTTTAATCTTCTAACTCGACCCTTAAAATATTAAGGATTTCTTACCATCTAACTTTTTGTTTTTTTTGGAAAAAACAATGTTGGTAGAAATAATTTTACATGGCACAAAGTCAGAATTTTTACACATATGAGATTGTTATCATTAAAATGATTTTATAAAATGAGGCGATTGTAGAAGTGATGGGTCTGAGTGGGAGTATAGAATCGTCCCCTTCATATTTGCGTCAGCTATTTGATCATCGCTCTGTGAACACAGTCCACACGCTCTTGTTTGTTTTTACTTTGTGGTAGTGGTGGGTAAAAAAATACACACCATCTGCACTTGTATAAATATATGTAAAGAGTCTTTGTGCAGACACTCGTAACTCCACTTCACCGAACCACACACACATGCCTTGAGAGAAAAAGAATACAGCATAGAGAAGCTATAATTATCTCAGCAGAAGTACTAACAAGGCAAAATCCAGAGAGAGAGAGAG
>Pt5g002490.1	-		Up_Stream_Len 2000
GTTGTGGACGACGATGTGTAACAATCAACGTGGCGGGGCTACGAGTTCTTGTGATTGAGAAAAAAGAGCAGAACTCTCGTTCAGTTGCTGCTTCTGGTAGTTTAGTTTCGACGCGTGCTGCTAACCGTCAGGCGTCAGTCAAATGACCAAAAACACATGCCATTTGTCCGTGCAATTTAATTATTTAAACCACTATTCTAAGACGCATGGAATATTCAATATTCGATGCCTGCTTAAGTCACGGTCGGATATACGCCCTCGATGCGGTTATGCGAGACTGGGATCTATAATTTCAACGGATTAACAAATAGAAATGAGTTTCAAATTTATATATATATATATATATATTTGCTAGATTTTGGGTACACATTTAGTTAATCTTTCTTTACTTTCAGATTTTTAGTGCTAGTGCTTTGCAATTCAGAAGCAATTAAAAAAAGAAAAAATCCATTAATCGGCTGCTGTTACGTAAAAATAATTGGACCGATTGGGTTACACTGTGTGCGCGCGCGCTTGCAGGGGGGAGAAAAGCTATTTATTTGAGTTATCAAATGGGCTAACTAATGAAAATCAGATCCAATTAGGTTTGGGCTGACAGCATCCCCGAACCTGCGCAGGGCGACTAAATCACGAGTAGAGCTATTATCACCCCCTCTGTATTTTATTTCCTAAAATACCCCAGCTTAATTGATAAAATATAAATCGATAAACTAATATTAATACCATACTATAAAACTTCACCCTACAAATTTTTATGTCCTACTTGCAAACAAAAACTAAGGATCTTATAATAACAACGACTTCACTTAAATGTTGGCTTACTTGCAAATAAATTGAGGATTGTTTATGACAAGAAAAATGATAAACAGCCAAAAAGATGAGAGAAGGACGACAGAAACAGCAGCATATCTTTTTTTCTTGTTGTCCTTCTCTCTTTTCCGTTAGGCCCACAATAAATATTAAAAAATATTAAATATTAAACAAAGTTAAAACTGATGCAAAAAAGAGAAGAAATCGATATAATTGATGTATATTGCAAACATTATCTCTTATCTCAAATTTTATCCTCTCCTTTAACCGCCACCACAAAACTGGCCATTTTTCAATTAGAACAACCGATTTCTTATGGAAAAAAAAAAAAGGGAACAAAAGTCACAACCTTACATATTACATGAAAAATCTCTTCATTTAAATGTTACTAATTACATCATCAAGAGAGCTCTTAATTAATATTACTTTATATACATGAGAAGATATCTATAAGAGAGCTACTGCATCCATATATAATTGACCAGTTGGGTGGATAATTTCTTTCATTCATCCGCTGGCCCCCATGGACTGTATATTTAGCGAAAGCCGCGGGCAAATTAAAAGGGTTTAATATTGTTTTTGTAAAAAATATTAAATATTGAAATCTAATTGTGCGTGCTAGCTTGTTGTATCAATATTTTGATTTGACGTTTAATTTCTTAATTTCAGGAACTAAATTGTACCCGACATTTGTAACCAAATCGCTATGTGGACTGCCGAGGGGATTGCGGATAAGCAAAAATCTGGAGGGAGCATCCAAGGCTCTTGTCGTTTCAAAGTTCAAATCAATCATTATTTTCTCTTACGTTGATTCAGTGGTAACTTTATATTATAATATAATATATTTACCGCGAATCAATCGGAGTTTTTTTTTTTTTTTGTTTAACAGAAAAACAAATCCATTGAAAAATTTAGTATAAAAAATATATACTTGTCAAAAATTCGTTGACTTATAAATTATTTGCATGCAAATACGGTAACATCAAGACCTCATTCAAAATAAAAAGAATATTCCATATCAGACAAATTAACTATTCTTGTAGTAGGAAGAGAATCCTAAAATTATGTCATTATATGTATTATCTGCCTTTCCAGCGTTTTTCTTTTTTAATTTCTTCTAAAACTTGATAAATTATAACATCACAGCTTCTTGCTGAGAGCTGCTGACCCATTTGATAAGTTGTTCTGCC
>Pt5g016390.1	+		Up_Stream_Len 2000
AGAATTTTCTCTCCGATCAAGCATTATAAATAATTGTTGTTTGAATTAAAAAAAAGAGTAATTATACATGTATTTTTCTTAACATTTTGTATGTATTTGTATTTCTTCTTGTACCTTCGGGTGATCCCCTGAACACAAGTGAGAGCGCACATGTCTTTTCACCCGGGCCGTATATGTATGTACAAAGCAACAGTTTCGCTACAGTTGAGAAACAACAGTTTCGCTACAGTATGGAAGCTATAGTTTTGCTACAGTATGGAAGCTATAGTTTCGCTGCAGTATGGAAGCTACCGACTCGCTACGTTATTAAAGACCCAATCTTTGTATTTAAAGGAGGAAGACTTAGACTCCTCAGATCTGAATTTTTAGATTTTTCTTTTCTTCTCTCTCTCTCTCTCTGGGAATCCGAAATCCGAAGGCATTAAGGAAATTTTCCTGTCTTCAGATTATTTTCCCATTTCTTCTGTAATTTCTCTAAAAGTATCAGATCAAGAAAGCATATGTAAGGATTACAATCTTGTAATTTATTTTAAAGCAAAATTTCAATTTTCATTTTCATGTATATTTATATTTTCCGCAATTTATTTTTAAGCAATTTATTTTTAAAGCATCATTTGCAGACTGATCTGTATCAGATTTGCCATACAATTGCTACGTTCTTCCAAGGCATAGAGACCGAATCTCTCCCCTAGTCGTATTCTCTTCTTCCCCCATTCCTTCAGATTACTAGTTTCTAGGATCCAGATCTAATAATGTGTTTGAACCTTTAGATGTATGTTTGTTGGTAAGCTTGCTTAAAAGAACCTAATTAATATCTGGTAAACAAAATTACTTGAGTATATCGACGGGAATCCGACAACGTAAATTCCAGAGGCGAACCCGAATGGGTGTTAGTCTGGTCTGTAATGTCGGCAAACGAGTCACATACTTCAAGTGATTAATAAAATTTGACCAACCGCGTTCAAAATCAATACTGATCTCAGATCCATTTATTTCTTTTGCTTTTATTAAAATCTGGCTTTATAAATTTTTCTAAAAACACTTCCATCCTTCGATCCTATTTCCCATATATGAAATTATATTAAATATAAAAATAATTCTCAAAATCAGACTTTGAAAAGCTATTCTTTTTTTTTTTCTTTTCAAAATCTAATAGAGGATGGAATGATTTTGTCAAAATTGATTTTTAAAAAATTTCTCAAATATTAAAATTAACTTTTGACTTTTTAAAATTACTTTTAAACATTTCAAAAATAATTCCAAGCACACCCTATATCTAGTAGTTAAAAGTTTTCCTAATTAACTACGAACACATATTAGGAAAAATGATATTGTGATTTGTCGGTAGGCTAGCGAGGCACCCATCCAAATCTGAGTCCTAGCACTTGTTTTGGGACTATTTTTCCTTTCAATTATGTCATAATTAGTATGAATAAATTAGACATTTCTCTAAATAGGTGAAAATAAAAATTCAAATCATATTTTTAAAGAATTGATAGAGACTAGTTAAATATATTAATAGATTTTTAATTATAATGTATTAATATTTAAAAAATGATGTTTTAATTTAACCAAATAATTACAAAGATCTCATATTTTAAAAAATTACCATATAAATTTTATTCAGATAATTATGTCGTACTAAAAATCTATGCGATTATTGTTGAAACAAGAAACCTTCATCACTATTTTATCAAATTATGAGGTGTCTGTCTTCTTTCCCCATTGTAGTGAACTAAAATAATTACGTAATTGAACATTAATTTTTATGTTGTTTTCACTCAAGAACATGAAAAACTGATGCCTCCTACCGTAATTAAAGCGAACCCAAAGCACACACGTGGCTTCTCTCTCCCCTTCCGCGAATCTTTCGAATGCCACCGGTTATTAACAAATTTTGGTATACCTTCACTGACTCGCTCGCTTAACTCGCCAGTTGACTCAATTCGCTCTTCTTCATCCCCATTTCTCTCAGCGAGCCTGCAGCCGACCAACCAACC
>Pt5g003870.1	-		Up_Stream_Len 2000
CTCAATATGTAAATTTAAGCTGGTCGAAAGTACAAAATTATTCATGCTGATTTTAAACAAGCTGAATAGATAACTGTGCATATATCATCACACAATTTTGAAATGTAATCAAATACCACAAAATTGATGAAAATAATAGATTAATAGCAGCAGATAATGAAAACAATACCTTCCACATACTTTTTAGTGAGTTTCATTATTGTATATACACATTGGCGGGTGGGTTTGAGTGAGTTTACAGGTACCATTGTCATCCATAACAATAATCTTACTAATAATTGTATATACAAATTTAATTTACCAAATTAATTCTAAAAGTAAAATAATAAAAAAATTACATTAATTATGATTTTTAAGGCTAATTTGATGAATTGATATTTTTTCTTTTTATTAATATCTTAAGAATATTATTGTAAGAGTATTATTATAAAAGGATAGAAAAAGTAATATATGGAGTTATTTTTTTAAAATATAAAAATTAAATAAAATTTTAAATCAAAATATAAGAACGAAACAGTATTTACCCGATTAAATCTGACAATTTTTTTTAGAATAAAGTTTGCTTTAACTTTACAATAAAAAGCAAAATGTGACATGTCCATGGCGCAGATAAATGATTAAGCTGAGATGGGCTGTCCAACGACCATACGCGATAGCCAACAAGTACGTGTCATGAACTTCTGCACAACTCGCGTCAATTTAGTGATTTAAGCCACTAAAATAATGAATACGATATTCTAATTAATTATTCCCAAAGTTGAAGCCAATTTATTTTTTTATAATAATAATAATAATAATACAACAACACAAACATAGGAATATATAATTTAAAAAAGAAAAACTAGAGCAAATTAATAAATAATAGACCTGACAGAAGTACGCCTCTAGATGTTACATATTATGCGAATAAATCACAATAAAATGTCCCCTATATGCGACTATTTATTACAAAAATACTTAAGAATTTTAATGCCCAGCCAAAAATCTTACTCATCAAGAGGTTGACATTACAATTATATTAACCAACTAACGGATAATTGCTAGCAACAATGGCTCATTTGAGCAGCCGACACGGGTCCTTTTTTGTTGTTTGTGCAAGTTATTAGGTCTATGTAAACATCCGTGGGTTAATTGTAAGTTTACTTCAGAATTGTCATTTACTTAAGTGTCCCAGTTGATAATAGAGAAGTTTCACGACAATACTAGTCCCTTAACAGAATAATTAGAAAACATAAATAACTAATTAACATTCCATTGCCAAATTGCCATTGCAACTTGAAGGCTAATGAAAGAGAAAGTTAAAATAATCTAAAAATAGCAGCCAATTTCATCTCTTGTGACCATTAAGAGTTCCAATCTTTCAGGTGTAATTAAGCTTTTGGCTGGCAACGATATTGAAAAAAAAGCTTCTATCTGAATCAATGCCGTTGACAGCAATTACCATATATACTCCCATTAGTCACTTATGAATCTAACCCTGAACAAGAAGGATTGCCAGTTAATTCAATGATATACTACTAACACCACCACCCCTGGGCTCACCCTAACAGAGTGAAGCAGAAACATGCTTGGATTATTATAATTAATTAGCATGCGTATATATATATATATATATATATATATATATATATATATATATATAGGTCAACTTAACAAAAATCAAGAAAGTCAAAATAAGACATCAGATAATTAATCTGTTGAGGGGATAGCAGGACAAGGAGGTGGGGTGTCTGAAAATACAAAATTATAAATTAATCGGACCCACAAATTAAGTTTATTTCAAAGACATGTAGTAGCTAGATGTAGACGCCAATTGATTCCTTTCCGTTGTTCTTGTCGGTACATGTGATTATGCAATTATTTGGCGTCTTTATAAAGTGGGAGGGGTATTCAGTTTCAGTATATTGCTAGCTAGCGACAACCAAACAGCCACCATTTGTTCCTTTCTTCTAGCTCCGTGGCGTAAATAGAGACAAAGATATACACCTCTCATCAGTACA
>Pt5g005040.1	+		Up_Stream_Len 2000
TTTCTATTGTTTTTTCTGTAGGATTTTCCATTTCGGGGAAAGGAAATGTTATTTGATAATTCTGTTTTTCACATTATTGTTTTATGAAGGAAAGACAAATCATTTTCACTTTCACTTTCTCTAAAGAGAAGGGTAATGCGGCGACACCGACCCACAGTACTGCCCTTAGGTAAAGCATATTATTTAGATTACTGATTGCGTACTTTATTTTAACTGCCTCTCAAGGCAAATGTACAGCACCAAATTATTGTTTTGCACTTTGCAGTTTTTATTACAGGAATCATTATTTCATTCTGTTGGTGAGACAAGTAAGAAATTAGGATTATGTATAATGGGAGCATTTAAAAAATAAAATTTGAAATGAGAATCTCAAATAAAAAATATGCCAAGAGATATTTTGGTACGGGCCAAAACCAAATGGATAGAAAATTTTACGGGCCGAAACCAATTGGATAGAAAATTTTTGCAAGTGTGAATCCAAGTACACAAAATAAATCCAGAGTTTAAAGTTTAAACTAATCTGATCGCCTAATTCCCCATTATACGCCCCACTCCACATTTCATTAAAGCAAACAGAGAGATAGAGAGCAGTCGCAAAGAGTAAAAAATTTCACTCACATGGTCCCATGCATAAAAATCAAGAGCCATGTGCAAATCCTTCGAGCCCCAAATTAAACTACGATCATAAAAATATTATTAATAATAATACCCAAAACCTTAAATCACCTCGCGATGAAACCCAGAATAATCCAACGCCTCCCACCGCCACTCGCTCTATGCTGGCTTTAGCCACGGGGTCGTGGCTCCGATCACGACGAAGCCGTTTGGTGTTTCTTTTGTTCTGTTCGCCTATTTTGCTGCCGTTACTGTTCGCTTGTTTCCCTTTTCTCTGTGCCGTTGAAGTTTGTATGAGAATCTGCCGCCGGAGACAGAGGAAATCGGTGGAGGACGAAAGCCTTAGAAGATGCGAAGAGGGTTGCTGTGGATGTGGGCAACAAGATGATGGAAGGGAAGTGGGTTTGCTGCAGCGGTACTTGGAAGATCAATTGATGCTCGTTGGATCTGTTTATGATTGTGCTGATGATGATTATCATCATCAAGATCAAGATGATTGTAGGGTTCCTCTTTTGAGGTGATCTTAGATTTTTTTTTTTTTCCCTCTTTCTCTTTACTCTTTTTTGGTGTAAATGACAGGTTTGGTTTTTTTTTTTTTTTGGTTTAAATTATGATGTTGAGAAAGGGATTCTGACTTCTAATTGATGCAGTTATGCAAATTCTTGACATGTACTATGGATTGGAAATTGTATATTGCAAAACTTTTGATTGCAGTGGGAACTACTTTGATTTTCTTTTTCTTCAATAGTATTCTTGAATCTTGTGGAGAGGGAGAAAGAAAAAAAGATTCAGTGAGGTCCAGTTCTGTTGCACTTGGTTAGACATCAATTGTGCTTTCTGTATTTGCCATTGATTTTGAAAGCAAAAATAACTCACTACTCAACAATAATAATACAAACTACTTTGATTAAATGGAATCATTTTTGTAATGTTTGTATTATTAGTGTTTCTGTGATTTTGGTTAATGGGTTTGAAACTTGAAAACCCAGCTCTTCTTATACGGTACACAGCTCCACCAACGTCATTTTAAAAAAAAAAAATGGTTACCATATACATGACTTTATACATATGTACCCAATTGTAAATGACCATTATTATTATTATTGTTATGGCATATCAATTGTCACATAAATTATGGAAAAGAGATTATGATATGAACCGAACTTCGTATTAAATTGAAGCGCCGTGTCTAATTGATCCGAGGAGAAATTGGGAGACTGGGCTTGGATATTAACAAGAGCCCATTTCCAAGAGCACGTATCTAAAGTCAAAAGCAGAACTACTCGGATGGTACGACACAGTCGCTGCCTGCTACTCCATCAAACAGTAGAGTAATTATGTAATAGTAACTCTAGAACTGACAGTCTTTGATCTGCTGAGCATTT
>Pt5g005050.1	+		Up_Stream_Len 2000
AGAGTCTTAAATATTGATATAACTCTTCAAATAAGTAATATAATCTTATTTGAAGAGTCTTTTGGTGATACTCTTAGATTGAAAAAAAGAAAAAAGAAAATAACAGACTACGATGTACCATAAAATATTAGATAAGGAATAATGATAAATGATTAAATGTAACTACGCAAAATTTCCACTAATTTTTTTAGTGTGATAAGCAAGCGCGACAAGCAGTTGCACATAAAAACACATCTACCTTATTTGTAAAGAAAAATCTTTTAACAACCAAAATTTTGAAAAGGAAGAACTATCATGAGTTTTGAAAAATTTACATAACTTGCCCAAAAGTTATTTTTTTTAAGTTGACTCCTCATTTTTTTTCCTATTATAATTAGCTAAATATAAATTTTTCCAACACACTTACCTTTAATTAAAAACACACTCTCACCTCTCTCAAGCCCCCAATGGATGAACGAAACATTAAAGTTTTGAAATCATTGGTGACACAAAGGCACCACATTGGCAGCAGCGGCGATAATTTTAGAGTGTGAGGTGTTGTACCTTTTAAACTGGAGGTGCTGTAAAATAAAAACTACAGATGTGGAGTAAAAGTTAGAAAAAAAAAATTTACTAAGCTGTCAAAACTCAACTACAAGTGTTATCAAATATCTTTGTAGTTGGGCTTTACCCACCCCAGTTACCTCACCACACTCCCAAACAGGCTATCAATCTTCCATTTCCCACACACTTCATTTGATGACAACTTCTATAATTATTAAAAAAATTACATTTTGGTGAGTAAAATCCAATTTATTGTTAATGTGATGAATTACTCTATTTTATATAAATTATTGGTGAAAAAATTAGTGTTAGGTTTGTATTGGTGAAATAATGAACAACGGTGTTAAATATAGTTTTAGGTTGATTGTTGCACATAAATTGTTTGATGAAATATGTGAGATTTTTTTCCCTTTAATTTGAGTGTTTGAATGATAAGGGTGGTGTTTGTAGTGTTATTGTTGTGTTGTGTTTGATTATATGTGAGATGATGATGATGATGATTTGTGGTGTTGTATTGTGGGTATATTTTGGTGTGATGGGCACCTTATTTGCCTTTGTTTTGCCTATTGCATCAAAACACAAAATCAGGTTGTGTTGTTTTTGTGGTGCCATAACATAGCACACCGATGTAGTGTGTATTGGGTGCCTGACACATTAATTTGGTGCGATACAATGTTTATGTGCAACAAGTGCTTCTTGCAACTTGTGTTTTGTGCAATAGACACTTATTGCAAGTAAACATAGTTAGTGTCTTGGCACTTTTTTCTTTTTTTAATAATTTTCTTATTGTCGCATGCATAACCAAGAGCAATTTTTTTTTAAAAAAATAATCCACCAAAATTGATAAAGTTGTGTTTTGGTGCAATGAGGCCTGTTGGCTTGTGTGAAAGTGCATGTCTCAAGTGCAACAGGTACCGGTTGTATATTTTTTAGGTTATATTTGACTTTTTTTTAGTCAGAACTTTATTTATTTTGGTTTTTTTTATCAAATCAAACTAAGTATTTTAAGAACCCATAATGTTAAAAAACAACATTTACAATAACATTCACATCAATTTGTTGAGAGCAGTCAGGTTTGGGGATTTGTTGAGAGTGGTATTAGTTTGGTAATTTTGTTAAGAGTGGTGAGAGTATTTTTGACCAGAAATTAGGTATTTACCTAATTATGACAGAAAAATTGAAGGGACTAATTTAAAAAAATCCAGAATTTTGAGCCCAGTTGTGTAAATTTTTCAAAACTCGTGACCCTACTAATGATGTAAGGGAGGTGGAACTTTTAGAAATAATCCATAAATCATGAAAAAATTATCGTTCACAAAAAAAAAAATAATAATAATAAAGAAAATGGGAGTGGGACCGTGGAGGGGTGGCGGGCGGAGGGAAAAGGCAATGATATGGTAATAGAAATAGAATCCGACTCCGCAAGGGAAGGGTGAAGGCCATCATCAAAGAGAGTG
>Pt6g014330.1	-		Up_Stream_Len 2000
CAATTATATGGAACAAATTGAATTCTTGATTTTTGTTTCGATGGCATTTACGAATGAAAGTATGAAATAATAAAAATAAAGGTGCGTTTGGGATTGAAGTGTTTTATCTTTTAAGTTATAGTTGTTATACTAAAAAAATTGTAATTATGAAACAAAAATTGGTAATATGTAGTAAACATAAATTTTAAATAATAATTTTGATAAAATTATTAAAGATACAATATATTTTCTATCATGCAAGTGAAAAATTCTATTAATATAACTTTTAAATTATAGCAGTTAGTTTAGTGTTATAGTTTTTGAGTTATAACTGTCTAACTTCAATTTTAAACACACCATAAGTCATGTGAGGTGAAGAGGTATTTATTTCAATTAATTGAAGTATGTTATATCAGTTAATATAAAAAAAAAAATTTGAAAGTTTGAGTAACTCTTATCATTACTCATGTGAGAATGACTCCATCATAAGATTTATTTTGCATATGCAAAAGGATGATTGCCCTCAATTTATTCTTTCCTCCATTGGTTTAATTGGTTTTATGGCCTCACACAAAGAGAATATTTTTCTTCTTCTAAATTTTTTAGAGTAGCTGATTTTATTATCCTGCTAATGTAATTAACGTGTGGAGAAGTAAACCAAGCAGTCCAGTAAAATCATGAAAAAATTGGCAGATTAAGGGATCAGTTGTGACGGTTAGTTTAACTGTAGGCACGTTACTACTGATGAGAATTGACATGGTATAATAATAATATTCACTGAGTTATTACGTTAATAGGAGTTTCTCGCACTGTATGGCGTTGCCTTATATTAATTGTATTGCATCATGGTGTATTGTATTAAGTTGTTATATTCTATAATGCTTGGTGTATTATGAACTGTATTATATATATTATATTATATTGTGATATTGCTCATATTAAAATTAAAATTAAATTAATTTGAATTTTTTAAATATTTTAATGTTATACAAATAATTTTTCAAATTAATTATTAAATAATTATTTTTATATATTAATTTTTATAACATAAAATAATTTCATAATATCCTATTATCAAATAATATAAGATTATAATATTATAAATACAAATAAAATAAAATATATAATATTCTTTAATACAATATAATATTAAAATTTCAATTTAATTATAAATTATTTTTATTACTTAATATTGAATATAATTATTTAATTTAAATTTATGTTTAAATTTAGCATTTTAGCAAATAAAAAATGATTAAATAATTAAAATACTCTTTACATATTTAAAGTAAAATAAGTTAGATGATTTTATGTAACAAAAGTAATATAATATATTATCATTTATTTATTAAATATTTAGGTTTATTGATATTTTATATTTTCTATTATTATTTATATTTTATTTTATATAAACTTAAATTAATATTTAATAAATTTAAATTTATTATAAATTATTGAATAATAAAAGTAAAATGATTAGATTTAAAATATGAATAGTATTTTAATGCAATAAAGTCTAAACGTTATTCCGTATGGGATTATTTAATTTATTTTATAGTCCTTTTATTGTATTAACCATCTTCTCAATATAGTGCAATGTAACTGTGCAGCCAAACATGGGATTTTATAATAACAATATATTAACGCAATAGAGTAGAATGTAAATACGACCTGCCAAACGCGCTCTTATACACATGAGAACTAATTAATTGATTATGATAATTTATCAATTTTAATGTGACAAGAAGAGAGCATACTGCATGTAAACTTTTATAAAAATAGAAGAATGTGATATATTCAATCCAAGAATTAAATGACTTTATGACATATAACATGTAACTACACAGCAGTTATAACAGTTCTTAATTAAAATGTTACACCTCAGGTCCTGAAAAAAGAGAGGTCGCAGGTTTCACGAAACTTCAGCTGTTACAAACAGAAATGTCACCTTAAAAATCATATAAAAACTTTTTGTAACATCATTTGACATTTGGAAGCAATAGGGGAGGAGGAGGAGAGAG
>Pt6g014250.1	+		Up_Stream_Len 2000
ACTCAGAGAAGTTGACATATTGACTAGCAGTTTTATAGTGATAGTAATAGTTTCAATGTTTCATGGTAGCTTCACTATCAGTTCCAGCTATGATTTACGAAACCATTACCACCTCTCTTTGGAATATAAACGGAATGGACCAACCTTTCACTGCAATGTTAGGCGCCCACTTTTTTTCTTTTTTCTTTTTTTTAAATTTATTTACGTTGGTTTTGGTCCCCATTAAAAATAAAAGTCGATCCAATTTTAGGACGGATGCCGTTTTTCATCTTAAAAATGGACAGCAATCATCCCATGAGGTTTTTCCTAAATAAAAGAATCTAATATGTTAGATAAAAATATAAATATGTCGGTAACACGATATTTTTAAAAATTAAAAAGCGCTCAAGTTAAAAAAAAAAAATATTTTGTGTAGTGTTTGGCAAAGGAAGACTCTTCCAGCTCTTTTCATAAGTCATGAGTCTTAACCTCCTTGACCAACTTCATTTATTTGGACCATAATCGTGTAAAAAGATAATTAAAAGTAACTTTATCATAATTAATAAAATTTTGATTTCAATCTCTTAACTCGTCTAATAGAGTGTTATTTAAGTCTTTGTCTAACACTCTTATCATGCATATAAGTCTACGTCTATCTTACTTTCGATCATTTATATAAGTCTCTATCTTACACACTTTAATGCATACAACTTTTTTGTCTTGTAATTTGATCATGCATACAAGACCTTACCTTACACTTTGTATTGTGTTACAATATGATAAGTGGTGTAACTAGTTTCATTAGAAAATTTCTTTTAATACTATGGAAATTTTGAAAATATTAAGTAAAAAGTAAAATTTGAGAAAAATGGTAATAGCTGGAACCTCCTAAACTTTGAAAACACATAAATATCCCTTCTACTTATTATTTTTCTTTTATTTATATAAACTCTAAATTATTTAATCTTTTTCTCTCCCATCAAAGTGGCATAACTGTACCTCCAAGTTCCCAATACTGGAAATTGGCGTCTTCATATTCGATTTATTTTTTTAAGTTTATTTCACATAACACGACTAAAAGAACCATTCAACTTTCTTCCTAATTCTTTTATTCTCTCCCACAAGGGCGACAGCCACCACCTGAACCTTAAGGTTCAAGAACATAAAGTTCGTATAGAATAAAAAGATGTAAAAGTTCACTTTTCATCTATAATTGGGTTAAATAGTATAATAGAAAATTATATTTTATTTTCATTAATTTAAGGTTTGAATAGCATTCTTTTACTGTTGTTGCAATACTTTTTTTATGCATTTCGGCAACCCCCAAATCAAAATCCTGGTTCCACCTAAGTACAGTGGTGGGAAAACATAATCACTATAAGAATATAAAGGGAAAATTAAGAATTTAGAGGTCTGAGAAAACATAAATTCAGACATGGAATAAAAATTGATTACAGATCAAATATCTCAATCCATTTAATAGTATCTTTAATCAAATATCTCAATCCAATTGATGATTTTTTTTAATTAATAGCACACTCACTCATTGAAGTTCAAACCCATAACCTGAATCGTAGGATTGCTGATCCTCTCTATTGATGCTAGACATTTGCTTCAAATCTAACTGATGATAACAACACAGCTGTTACACTTTCGTAAACTAGTGGACTTGTTGAAAATATTCTCTCGTAACAATTATTATTCCAGGAAAAAATTTTCATTGACATCATATATACCATTTACCTAGTAATCTATTTTTTTGTTTCATTACTTCTTTTTTTAGTAGAAGATGTTTCACTAGTTCTTTAAATTTTAGAAAATAGAACAATCCAGACTGAGTACGACAGTGAGTCATAAAAGCAACTCCACTTACTTTTCTGCCTATATAAGCAGGTACAAAGCGAAGGAGTGCCATCACCACAACAACCAACAATTCCTTCTTCTACTTATTGTTTTCTCTTTGCTTAAGAAGTTGATAATTTATAGTAGTATTTGTTTCTGAGTTAGCTAGCAAATTGAAG
>Pt6g017660.1	+		Up_Stream_Len 2000
GAGATTTCAATGCTAGGCCTTTTTGAGTTTTTTGGTTCACTGCTGCTCCCTGTCTCCATTTTTTGAACTCTCGCTCTAAGCTTCCATTTCCTTGGTTTAGGCCTCGGCTGTAGTTTTTATGGCCCATTTTCCATTTTCTCCTCATTCGTTTTAGCATGGTCTTTGTTTGGGATTTTTTCTTTTGCCTTTGCAATTTCAATTTCCCCCCACATTTTACTTCCCGCCCTTTCATTTTCGTTTCTAATGCAGCCGTCTTTGTCAGCTGACATGCTCTGCTGCTGGTTTGTTTCTTCGCTTCTACTCTTCCCACTTGGTTGTAGGCTTTCCATCACCTCAGCACACTGCATTAATGGGTTATCCCCAATTGCTGGCTCACGGTTTTTGCTCATCGGTCCATCTCTATCTCCCATTTTGGTGCCTGTTTTGTTTGTTAGTGACCCGTTTGCACTTATTGGATCATGTTGAAACTGGAAAATTTTTGTATATTGGCTTCTTTATCTCTTGTTTTCTTCTGAAACTGTTCCCAATTTCTTCTCTCCCTGCTTCAGTTTAGCTTCACCCTTTCTGCTTGTGAGATGGCTCTCATCTAAGCACCATATGGCAGCTCCTCTTTTGGCTGTCCTTTATAATTGAGGCACTCTTTAAATTAATGACCGATAAGGGCACAACAGAAACAGAAGTCTGGTAATTTTTCATATAGAACTGCCATTGGTATCTTTTCCCCCTCTTGTTGCAAATACACTACCTTTTTTAAAGGTTGTGTTATGCTTACGGATATTCTGACCCTAGAGAATTGACCGAGGCATTCTCCTGCTTCATCTGCTTCAATGTCTTCTACTATGCCTATCCTTTCCCCCAGCATTTTTATGGTCTCTCTTACCATGCACATTATTAGGATATTGTGAATCTGGACCCAAAAGGATGTGTGTGTGAAGGATTGTTTTTTGATATCTCCTATGCCACTTGGTTCAGCCAGTACCAAGAGAGCCCTATCAAAGTGCCAAGGACCTCCCTTTAGAATTCTTCTTCTTTCTACTTCATTGGCAAATTTGAATAGAAACACATTGTCCCCCATGCTCTCAACTTTTACTTCTCTAACTGTCCTCCATGCCTGTTGCATTGCGGTTTTCAAACCCTCTCTGTTAACTCCTCTGGTCAGCATGATCTTTCCAATCAAACAGTTTGCAGCAATTTTTTCCCCTGTAGCCTTCATTCTTTCCATCAGCTTTACTGTGTCCTCCTCTTCTTCTTTTAAAACTATTGCTTGGCATTTTCTAATTAATTCCTCCGTATCCATAACTTCCTACGGGTAGCTACTTTTGCAGCTAGAACCCACTTCCTCGACAGACTTGAAATAAATGAGATCTTACGGAACTATTATCGGGCAACTTTTAAGGCAACAAAGAATATTGGTTAAGAAAGGGTTATGTAAGAGACAATAGAGAAAACCCGAATGAGGGGTTAGAAACACCCAACTTGTGAGTGGCCAAAAAGCAAGCCATAATGGCTTCAAAAGACTTTCATTCTTGTACTCCTTTCAGAGAAAAAAGTACTGTAGAAGAAAGATGAACCCCTCCTTTACCATCATTTTGAAAACTTATTAAGTTCCAATCCTAAAAAGAAGTACAAAGGGCATGTCCGATATCAAGCTCAAACATATAAAATTATCCAAGACTTTCATTATGTACAACAACTGTTTTAAGCACAAGATATTTTCCGTCTAGGTACCAAATTCAACTTTGCAATAAACAATAATCTATAGAGCTTGTGTCATGAGACAATCAGTCATAAAAAAAGTATAGACAAAGTGACCTTTTGTATACGCAGTGAGACTCATTTGTCTCAAACATCGGTCTTTCAACATCAACCGTTGGGATCCCCAGCAATTAATTTTAAATTCAATCCTAATCTAATCTAATATAAACACCAATACAACCTTGAAAACCAAATACTTAAAGCTTCTTCTTTCTCTTCATTCCAAAGAAACTCAAACCTTAATC
>Pt6g005490.1	+		Up_Stream_Len 2000
GTCATGCTTGCTATAATTTCTCTTTCATTTTTTCCATTTTCATGGATAATATATTAATGCAAGTGTTTCATTACTTTCAATCTGCAATAAACTATGCCCTCGTTCATAATTTTTCATTTTTGTTCTCTTGCGAATCGGAAAATCAAATGATTGGAAGTTATTAATCCCACCTCATTACTCAATGGCTATATGGTACATGTTCGAGTAATTTGTTAGTTTAGTGGGTAAAATTTCTCCTTCTATTCGTTCCCACCTAAAGCCATCAGAAGAAGGGGAAGGAAACAAGTTACTAATCATGCAAGTCAAACTAGAGTCTGAATGCTAATCCTCACATTAAAGAGCCTAATTAAATGATCAATACGTTCTTTAGATTATTTGACCTAATTAATCATGAAAACTAATCAAGATAAGATTCAAGGTGCTTCGACAAAGATGGTTGCCTACAGCCTACAGATGTATGTATAATAAATGGCTTGCAGCTCATACTTTTTGCTCGTACCTGCCACTCATTTTAATTATATAGTTATCTATATTATCGCTTTCTTGTATACTGTTATCAAATTTAACTATTTAAGTTTTTAAATCAAACAATAATTCAACTTATTGTTGTGTTTTTGTTTTTCTCCAAAAAATAAAAATAAAGCAAACCTAGACGCCGAAAGGGAAAAGTTAGTAATAAAAATTAATTAAAAGGAGGAAGGATAGCACCTACACCAGAAAGGGGGAAAAAAATTATTAAGGCCATGCAATGGATCAGGAGCCGAACCCCATCATCACATAAAATTAAAGATTCACTAAAGAATCGCAAGCGTCCAAATTTAGGATAGCTAAAGCATCCGAAATAATTCGTTGATTCTTACTTAATGAATTAATTTTTGTTAGGCTGGACATTTGAGATTTTTGGAAAATGGATGTATATTTCACTTGAAGGGGACCAAAACAAAAAAAAAAAAAAGAAAGAATTCTTGGCAGTCACTGATTACACAAACAAAAAGAAAGGGAGCGAGCGTGGCTGACGCCTAGGCAGGACCATGAAAGACCAAATGTGTACTTAATGTCAAAGCAAATCAAATTTAGAGACGTATCTAATCGTCAAAGCAAATTGAAAACACAGCCGTCGTATCCCAAATGCTTTTTGAAGTTTTCAGTCTTCTTCAGACTCACTTTTTTCTTCTTTTTTTTTTTTTTTTACATTAATTCCTCCCGTACAAAATAGGCCAATTATTATGTTATTATAATCTTAATAACATATAATGTCACTTCTATAATGTCTGAAATGGTAACATCCTATTGTAATCTTATGTAAGTATTTACTTTTTCACCTAACGCAACACACGTGCACACGTTTTATTATTATTAAGAGTTCCTTTTTGTTGTATATTTTGATTCTATTGTTAAATTCAATCACTTTTAGTCATTTTCATAAGGATTACATAGTTACACATTAGAATATTTTGGATCGTTAAGGCAATGATAGAGTAATCAGACTTTTAAATACGATTAGCATGGGGGGAAATTAATCCATTTTGATTCCCGGTTTTCACTGTAAAGATCAAATTAGATAAACTTGGCTCATTGGCTGTCCATTGGACTTTCTTGACACCCCCCCCCCCCCCCCGGCGGCCATATTTTGAATGGTGAAATTTATGTAGTGTATGTATGTATGTTAATGGTGGGTTTGCAACAATGCATGTGAATATTCTGATGTAATTGTTGTTATTCTTTATTTTCTTTTGGAGGCAACAAATGATCAAAACAATTGGTTGGTATGGAGGCAATATTAATGAGACAAAAAAATATGACATAAGATACCGCATCACATGACAATGAAGTCAATTTATGGTCCCTACCTCCCACTTATGATTGATTCATTTGATTGCCCTCTCATCACAACGCTAGCTATTTGTTCACACTTCCTTCGCCCCATATATTTATTAATAGCTGGCTCTCTCTTGATTCCTGCAGTGCATGTGGCTGTGTGGCTAGCTTGAGAGTAACTA
>Pt6g013540.1	+		Up_Stream_Len 2000
TGTGCAAACGTGAGATGTTTTAACAAGGCCATGAGTTTCAACATATGTTACTTGTGACCACACAGGTTTTTTCGTTTTTAATAGCAACTTTTTTTTGTTATTGATGACAACTTTTTCGCATGTTTACATTCTAATTTTCTTCTCCTTAAATTAAGATGTGTATAAGCGCTAGTTTGTTGAAAAACTGTTACTATAAACAAAAAAAAATTGTGAGCAATATATATACAAATTTCATGGATATTAATTAATTCAACTAGTAATATCTCTTAGGTAAAAAATAAGAAATTTGAAGTTTGGATTCACTCACATAGGTGGAGAAAATTTAATTGTCATCAGACTAAAAGATAAAAAAAAATTGTCGTCGTATTGAAGTTTTGTAAAGTTGAAAAACAATAAAAACACATTTGATGGGAAAATCATATACTTTTTCGCATGTTTACAAACTAATTTTTTCTCCTTTTCATTGCTAGGTCAATTTCAAATGAATGTAAAAGAAGATTGGAAGAAGATGGAACTTAATTTGTTGGTCGGTTAGAGCACCTTGTGTACCTTAGATGGTACTCTAATTCCCAACCTATTCCACTCACATCCTTGTCCCTTCATATATCTTTTGCAACATCGTTAGCTCCTTGACTTAAGAAGAGTCACAACCTTTTGTTTTGTATATTATTATTATTTAACTTTTTATAAGTATTTTCTAAGAATAAATTTGAGATGTAAAACTTGGTCGACAGTGCAACAAAAGAATTTCTAATTATTCACCATTATGCTACTAAATCACCAGCCCAAACCTCACTTAAATTGAAGATGGGGACTAGATAGTAGATAGATAAGGTTTATTTAACTTTAAGGTGTGTTTACTTCCCGATTTGAGAAATTAGAATTATTGACAACATTCACTTCACAAAATAAAGGCATGAATCAAAATTGAATCATGGTACCCACATCAAATTAGGAGTGAGAAATTGGAGATTGATCTCCAGGGGGTAAGGAATCGGTTTTCCATTTCTAAGAATACCAAATTTGCTCCCATCAGAATTTTAAAATTCTAAAATTACCCTCCATTAAATTGCAAAAAAAAAAACCAAACATTCATTTCAAACCCTTTAGCCTCCATCGCAGCCACCTTTTGGCCCCATTGCCATCATTATTTTCATTGTCGCCGGTCGCGTTGTTGTTATCGCCATTCACGTTATCATCGTCGTTGATCTTTGTTATCTTCTTCATCGCTCATCTCCACTGCAATCTTCACTATCTATCTTCATAAAAGTATTATAATTAATTAATGTATTATTAACAATAATAATTTTTGAGTTAAATTGCTAATAATAATAATAATTAATAACTTCTGAATAATAATAATCACAATAATCAAAATATAAAATTATAATTATGACAATAATTAATTAAGGACTGTATAGTAACTTGGAATAATTTAACTCATTCCGATTTTGATTGTAAGATAAAATAACACATAATTGATTATACAGTTGATTTTAATTCTTACAATTTAAATAAATAATTTATTCTGATTTCAACTCATTTTAATTCTATCTCATTTTAATCTCAATCCATTCTAATTCTCATTTATTAAACGTATCATAAAAGCTTAACAATTCCGGCCCAGTACAAGGAAATGACTGACTAGTGACTACTGGAAAAGATAAATAAATAAATTGTGTAATAATTGCTTTCCTATAAACGTGTAACACCCATGCTGCAATCTGTATAAGCTTCTTTCTGGCGACATCAGCATGTTATTCATTTCTTGATTTGTGATGTCTTCAACAATACACTTCATCAGAGTCAATGAAAATGACAGGCATCATCAACCATGCATGCATTTAAGAATTGGGTATTACAATAGTACTGCGTGTCGAATGTCCTTTTAATATCAAAGACCATGAGCTCTGAACCCACCATGCATGCTTTACTTAATATAATTCAAGCTGGAAGGAGAAAATCATCAGACGGTTTCTTGGCTTACAAGACAAGAAGCA
>Pt6g013460.1	-		Up_Stream_Len 2000
TCACTTTCATCATACCAGGAGTAGTTTCCTCAATTGGAAACACTTTCTTTCTTGAGCAAGCAGAAGTTATAAACGGAAAAGATGGAGGAAATTTTAGTTTCGGTCCTCTATTGCTCCTACTGCTCTATTACATCTCGAAAGACCGTTTCACGGCCTTCTACGAAGGATTTGTTGGACATCTCACTTCAGTAGGATGGAACGCCGTAGCTCATGTCGTTGGATTTGCAATGTCAATGATTCTATCAATACTATGCTGTGTAACAGCAGCAATAGTCGAGACTCGGAGGTTGGATGTTGTTAGAAGCCATGGTTTAATTGACAAGCCTGATGAAAAAATCCCCATGAGCATGTTTTGGCTGCTGCCACAGTTTCTACTTCTCGGAGCCGCTGATGGGTTCTATGAAAAAGGCATTGATATGTTCTTCAGCGATCAATTTCCTCGCATGATTTTCAGATATCTGAAGTACATTTTTGTTGCTACTATGGGAGTAGGAATTATTGGCAGTACCCTGTCCGTTTACTATGCCGGAATCGTCAGTGAAAGGATCGGGAAACATAATTGGTTTCAGGACACGCTTAATTTGAGCCGTTTGGATAATTATTACTGGCTTTTGGCTGCATTGACAGCAGCCAATCTTGCTGTGCTCATTATAGCGGCAATGCGGTTTCCTTACAATTATTTGAGCTTGGAACAGATTGATATCGATGATGGGCCTGTGATGAAGATGAAGATAAGGTCTAATTATTTGTTCGGATGAAGACAAGGTTGATGCTTTGATGAAGACATATAATAAGGTCCAATGGTTGTTGATATTGCTCCCAGGAGTTTGGCTAAACACAGACTCCACAGTTTCAAGTTTTCTAGCATGTGTATGGTGGGTTAATTACCTTATTGACTTATCTCTCATTTTGAGCCTTTTAAATCTCTGCTTGTCTTTGTGCTTAGAGATCTTCTATTATAATAATCCTGTGAGAATGAGATTCAAACTCTTATAGTCTTATTGATATTTAACTGTAGTAAAATTTTCCTTCGATTCCCCCCCCCCCCTTCCCTTAAAAAAAAAAATTAAAGTGTGGGATTTTGAGAAGTGTAGTACTGCAAATAGAAGAGAAGAACGATCTTCCACGTCTTTGTCCCGAATTCTTTCTCATGATCGTAGTGCCTGTCGCTGCACTTATGGTAATTTCTCACATAAAGCCTTGGAATCTTAGATTTGGGATTTCACTAATATGTTCTTATAAGCAACAAGAAAGAAATAGAAGGAGACAATGCAGAGTTAGAGAAGTTGGCCTTTTACGAATGACTCCAATTTGTTCAACCTTAATCATAAGTGAAAAGCCATTATCGTAATACGTACTTTTACCGTTGGGTTAGTTTTGGATTACCAAATAACAATATTTAAAATACCTTTTTGATTGAACTCGCCCCTCCTAGTTAAATTTTTGGCTCCACCATTGAATATGATGATCTTGTTGTGCCCAACACTTTCCATTAAGCTTGTCGTAATAAATGCTTTCTTGAATAAATCTACAAAATTTTGTTTGGAACTTATTTTCTTATTTTACTGAAGCTCATAATATAAATAAATTTTGGTGAAACAGGTTTTCTCTCATTTTCCTTATTATATCCTCTCTAAAACTTGATACTCTCAAATAAAGGTGGGCATTCGGATCAGGTTAACATAAATCAAAACGAACCCCATTATAAAATTTGAATGGCTTCAAACTTTGAACCCTTTCAGTTTTAATTTTAATATATTTATATATTAAAAAACTAGAAGTCACATAAGGGAAAAAAAATCAAAATCGTAATTCTTCTCTTCTCTTCTCTTCTCTTCTTCGCGCTTCACATCGGCATAGGCACAACTCCAGGCCCAATACATTGATAGTCTCACTCACACACATTCGCACACTGCCGATGCTGCTATCAATTCCGTTCAGGTGCACTGGCATTGCACCTTCTAGGCATTCTTGAGTCGTTCGCTTCCAATCCAGTTACT
>Pt6g013470.1	-		Up_Stream_Len 2000
ATTATTCAAAGGTCAATTAATTTTAAAGCTTTAGGTCATAATTTTTTTTATATTAGGTAGAATCAATCAATTAATTAAGAGAATGCTTGAATTAAAACTCATTACTAAAGAAATTATATTTGTAAGCTTTTATCTTTTAATTTCTTTATTTATTATGTTATTTGAGATAGTGATTTTTTAAATTCATCATTGAGTATAACAATTTGTTAAGAGTGGGACTATTGGCACCCTTCTAAATACCTCTTAACACCCCTTTAATTATTTTACAATTTTAACCTTTATTAAAATTACATAATAAGACAATTTCTAATTAAACCCCCATTCAAAATCAAATAAAATTTCCCCTTAAAAATTCCTTATTGCTATTGGATTTGTTAATAGAATCATTGCTATTATCATTGACATAAAATCATTCATTCCTCTTAGATTTGTTCCATTATCACTCTCTTCACATAAAATCATTACTATTTCATTTGTTAATAGAAGTCATTTCATATAGATATGTAAAACTTTGGAAATTCAAATTATGCTACAATATCTTTATTATTGGACTAATTTTTCTATGGCTTTTTTCTGCAGGTGTTCATGCTTCTAGCTTCACCTATTCCTCCTATTGCAAATGGTTGGATTAGGTATTATGAACCATGTGCAAAAGGCTTGGCAACACCATACGAAACTAATATAAGTGTTTTTAAGGATTTCGTGTTTGAAGTTACCATATAAGAAACAATTGATCTAGCTAGTCAATGACAATATTAGATAATTTTATACTAATAAATTAATCAAGGGATCAAAAATTAAACAATGGGGTTTATACTAATAAATTTAAATTAAGGGTATTTCTATCATTAAAGGGGTGTTAAAAGAATTTTATAATATTTTTAAATATTTTAATGGAGTTAATAAAAAAAAAAGGTGTTGAGAGATATTTAGAGAGGTGCCAATAGTCTTACTCTCTGTTAATTATTATCCGATTAAAAGGTTACACTAATTTAAAAAACGTTTCAAAAAAATCTGTTGAAGCCAAGTTAGGCGCGAGATGGGTCCGACCCAAACCTTTAGATAAACTTCTAGAGGGCCTGTGCCTATTGCCCAACACAAATTTGGGCCAGAGTTTAGAAAAACTCTTCCCGGTCCATCAATTTGCCATCCTTGAACGTAAATAATGCAACAATTACTCGGATACAAATAAAACTCAGCTGACGGTCTTTTGAATAACCGCACTTTATTCTTTTTTATTCCTTGTGCTTTTCTTTTGTCTTCTTTCTCCTAGTCTAGTTTTGTCCGTTGTTCTTCTTTTCTCCTAACTTTATATTAAACTAAAACTCTTCTAGACTTGTACAAACTGACAACGCATGGCCGATGACTGATGGCTTGCAAGCCAATGGAGCTTATTAGTTTTTCTTATTACTCCTGGTGTAAACGCGTGCGGCTGTGTAACCCGTGTTTGATTTTTTGTGCGTTAATAATCAACACCTTCACCAGCAACAATTAATCCCCATTTCAGTTGAATCCTCCTAATACTTTGTGTCGTATGCCATTAAGAAAATCAATCGGCCGAAGGTTCTTTGAAAATTAAAAATGGTGGAAGGGCAGAATTTCAACAAATAAGTTGTTGACAACACTGTCAACCACGTTATTTCTACGGGAATATATTATTTTGTCTACATCCTTCATCAATATATACTACACTGCATTTCCGAAATCTTTCCAATTTCCCAACAAGATCACTTCATTTTGATCTCCTTTTTTTTCCTTATTAAGGTTGAGTTCTTGGTAGTCCGTAGGATCTTGAACGAGTGGTTTTCAAGTTATGTCTTTTGTCTGATCACCTGAGTTTAAATTCTAAAAGGGTAAGAAGCCAAGAAAAATTGATTTGAGCTTTACCTACTCCGGCACTACAACTTAGTTTTATTTTGTAAACTAATTAATCTGATTCTTAGAATCTATTTCATTCCCTTGCGCCGAAAGATATTGCAAGTCACGCAATCACTTCAAAA
>Pt6g013550.1	+		Up_Stream_Len 2000
TTATTGTTATTATTATTTTGAAAAGAATACTAAACACTGCATATGAATTTGGAATTGGTATTTAAGCTTAGTCAATAGACAATGCATTTTCCTCGGAAATGGTTCAGATTCAAAGATACCCAACATTAGAAGGAAACGTAAGAATCTCAAATTTAAGAATCATAAATGGTAAACTCACCTAACAAACTTCAAATTGTTAGAGCCTTTACTATTTTTTTCTTAAATTATTTTATATTGTCTCTAACCCCTCTTATTAATGGGATTTCTCATATGGTATTCTTATTTTTATTTGTAAGTTTTTTTTTAAAGATAGAGAGGTGCATGAAGTTCAAATTATAAATTTTTAACAATTTTACTTTTCGACTAGTTGAATTCGGACAATCAACCAATTAAAATTACTTAAAAACCACATATAGTGACAAATACTTGGTCTTTCCTTCACTTTTCTACAATTAAAATAAAAAATTCATTAGGAAATATAGGGTAGATAACATTATCCTTTTAAATGACATTTTGGAGCTACATATGATATCTATTGTAATTATTCGATATCCAAATATTTTACAAGATTTTTCCATCACAGTATATCACATTTTGCTATTTTTAACACTAATTACTAATTAGATTTATCATCACTCTAAAAAATAAAGTAACATAAACGGAAGAAAACAAATTACTAAACATTTAAGTACCAAAATGCAAAATGAATCAGAAAAAGCAATATGAGTTGTACATAAAGGTGGCAACCAACACATATGTAGGAGATGAACAAAAGGTAAGAGATTTCTTTGTCTTGAATTCGCTCTCTCTCTCTCTCTCTCTCTCTCTCTCTCTCTCTCACATAATAAATTCATCATCTTTTTGGTGTGCACGAGTTGGAACCGGACCTTTTGTTGTGTCCTGGTTTTGCTCGCCATTCACACCAGGAGCCTATACTCTGCTTTCGGATCTCTCTGTTTCTTCACTTCATATGGAGGTTTATAAATCTCTCTACTCTCAAGATATTTTTCTTTATCTTATTTTCTTGGTGGGGTTTTGTCCTTATATTCATGCATGCATGCTCGTGTAATTTTCTTCTTGTATTTCTTTATATTGGGTGTTTGTTTGTTCTGAGTTTTAGGGATTTTGATCATCTTTATGTATTAAAAATCGTGTATTTGTTTTTTTTGTAATGTATTATTAACACGTCCAGTTTAATCTTCTATTAGGTTTTCTGCTGCCTCATTTGTTTAAGAACGATCATTTTGCATGATTCTTGATAATAATTAACAATGTTTATTTTATTGTATGGATTTTGAGTCTCTGACCATCTTAGGTTAGCCGTGGAAATTTTTAATTATTTTGTGATAAGTTGACGGGGTGTATCTCTTAAATTTTGTTTTGCACTATGGTCAATCTTTATCTCCTCTGAGGCTCCTTTCGGTCTTATGTAGTTGGCTTCTTTCCTTCAGTTAAAGTTTTTGCCGCAGCGTGGAGTTCATCATCATGCCTTTGACATCATCTTTGGTTTTGTAGTCAGATATAAGTGTTTTCTTATTTTTTTTTAATTTTTTTTCCATTATTATCATGTGCCTTGACTTTGTAGCTTTAAAGTAATCATTGATGTGTACGTGGTGGCAATTAGTTTATTTGAAAACATTCATTGACATCCTTATAAATCTTCCGGTGCTTGCATGCTTTTCTGTACTGTGTTGTATTACATAAACATGTATGGTAAGTGAATGGTTCACGTATGTGTATCCTTGTGTGCTCTAAATGCTGCCGGGAAATTTGTTGTAGTATTCCAGATATTCTTCCTTTCATGACTGCATCCTCAATTACCAAACAAAGCACTAACATAAATTCATATTCATCATAATGTTTAGTATTATTTGTTTTTATTTGTATGATGATTGATTCATTCATTCTTAGATTAAATTCGCTGATTTTTTAGGTGACATGTTGAGATAGAAGAATCGAGTACAACGTTATTTGAACTATAGCACATCCGTGAGGATAAC
>Pt7g010530.1	-		Up_Stream_Len 2000
CTGGAGAAATGAAAGGGAATGCATAGTCACTGTTCAAGATATTATGTTATCACTTACTTCTTATCCACTAGTAATGTTAATTAAAACTAAATAAAAATTAGTGGTATGTGCTTGTATTCTAATTTTTTTTAATGGGTTAAAAAAATAAAAAATAAAAAAATAAAAGAACAAGTGGTATATGTTTCCTTGTGACTGAGTGGATTGATTTCTTGTCGTCAAATCAAACCTAACGCCGCATTATTCATTATTTCAACTGATGCATGAAGTTGATATAAAGTCCCAAGAAATTATTAAGCAAATACTTCAATTATAGTTGTGTTGTGTCCAATATTTAGTGGTGACATTAAGATTTTAATTAAATTATTTTTATTATTATTCCGCTCGATAGTATTTTAATTTTTTGTTAGTTCATTTGAGTAAGGTTTAAATTTTAGACCTTTTATTATTATTATTATTATTTTCTATGTAAGATAATATCTTAGACAAATGCTCTCTCTCTCTCTCTCTCTATATATAGAGCATTGGTATACTTGCTTCATAATAAAGGCTAATAATTTTATTATCAATTAAAACCCAAGGTTCATTAATCTACGATGGTTAGATTTATGCAATGAGTAACTCTTTTTTTTGTTGGAAAATTAATACATGTGTTACATTCTTTTTAATTAGGAAAATCGTGCTGTCATTGATTCAAAGGAAGAGTGAGCATGTGTTACATGTTATTGGTTTTATTCATTGTATTTTGGGACTACTGAGTTTAAACAGATAGTTGTTACGAGAATTCAATTGCGTAACCTAAAATTTTCAGGTATTTTTGAACTACCCATTAAAATTTTCAATGCCAACTCTTATCTATTTCGCCAGTTTATGTACATAAAATTTGATGAAGAAAAAAAAAGTTACCACATTTTATATATCTTCACCTAACATCATAAATATAAAACTTTCTACTCTCATTATATCTCTTCAAAGCCTTTCACTCACTTCAAATCTGAGAGCAAATCAAGAGTAGGAAAATGTCAACACCGTCTGGCCACCTTTTACCCAACTGATGAATTGTTTAAACAAATTCGTGAATCAAGAAAACCCTCTTGATGATGCATCATGATCCATCAATCAACGACTGAAAAGTCAGTAAAAATGAAACAAAAATAAACAGCTTTTTTTTTTTCCCACATTGATAAATGCACAGTACAAAACTGTACATACATAATGATTCTGAATAGAAATTTCTTCCCTGTAAAGTGTAACCCATGCCAACACCCTTCATGCATGGAAAAATTGAAAATGGGTTGTTTTTGTTGTTCTTTCAAATCTTGATCTGAAATTTCAGTTTCCAAGAATGTTAAAATAATACTACTCTTTCCCATTGATCGAAATTATTTCTTTTGAAAGATAAATTAATGGTGATTATTATCATCTATACCCCACGTGCACGTACACAAATTTTAAGATTGCTCTTTGGTCATCCACTATATGCATATATATGTATCATCATTGGAATTTTAGATCTCCACGTTTTAGCTTAGCTGCCCATTATCTATGACTGTGGCGATGTTGACTCAAGCTGCAGCAAAAGAAAAGCAAAAGGGAGAAGTGGCCCAGCTGATTACCGTGAGACCTGCCACACCATATCCCAGAAAAGGAGTATGATGACTGATGATTTGTAGGTGTACTACTCTCCCTCCCTCTTGATTCTTTTTTATTTCAAAAGTTGTTTTTTTTTTATTTTCTAAAAAATAAAAGAAAAAGAATGATGCAAAGTTAAGGTGATGTGAACTACAAGAAAAGCTGCTAACATCATGGTATGTTCCGCTCGCCTCAATTATTTGTTTTTTTTTTTAATATTATTATTTAATTATTATTTGTTTTTTCACTTTTTCGGCACTGGACTGAAACAAGAAAGTGGGTTTCCTATTTATTACACGCAATAAGATTATAAGAAGATCTTTGTCTGAAACCCATGCTACTATAAAATCTCCCAAGGCTAGCTCTTTTCC
>Pt8g011520.2	-		Up_Stream_Len 2000
GGGGCGGACGATTCTTCATTACTCTAATTATTAGAATACTTTTAAAGGTTCAGTTATAATGCGGTGGTACTGTGCCACCGTTGCATTCAGCTGTTTGATTCATTTAGAAGGATGGATCCATTGAAATCCAACGGTTGGGTGCAACGGTGGCACGGTACCACCGTTACACCACAGTTTTCTCATATTTTTAATACATAAAAATCCTGTATAATAATTATAAAAAAAAAAAAATTATTTGATTGAAATCTTATATGGTCGCTCTCCTTCAAATTATTTTATTTCAAATATTGTTCACTGTATCATAGGATTCCATACGTAACGGAGATGTAGACACGCAGCTACAAATAAACAAGTGATTACGGAGTCTTCCATATAGAAATAAGAATTAATTAGTCAATTAAGTAAACTCAATAATTATTAATTCACTGATTACGGCTGACTGTGAAGAAGCATGAAGCTGGATTCTTGGTATAAGTAAACAACTAGGAGTCTTAAAGATGATGAGATCTATCAAAAGCTTGTTAGAATTTGATTTGAGGTTTACTTCCTCCTGCGCAATAAATTTGGGATGAAAAGTACACTAAGGTAGGCGATATTTTGTTTTTTTTTTTTAAATTTTTTTAACTTGCTTTTAAAGTAGTTGCCATCATCTAGTTATAATATAAACTATATAATGCCGTATTAACATTCGTATTGCTTTGTGAGATCAATAACTGGTCGGATATGAATGTCCGTATTTTTGTAAAATACTTACAGATTTCAATTAGTCGCTAGGGACTAGCTAATATGAAAAGAAAAGATGCAACATTTTTTATACAAATTATTTTGTTAAAATTCATTATCATTACTCACTTGCAATTAGCTTAAGTATGCACCCCACAGTACCCTTGATTTTTGCTTGGTGAAGAGAAGCTCGAGAGAAAGACGAGAGAAATAAAGAAGAAAATAATAAAAAGAAGCTCGAGAGAAAGATGAGAGAAATAAAGAAGAAAATAATAAAAAGAAAGTGAGAGAATAGAGAGAATAAAATTCTCTCATCTATCTCTCATACTTCTCTACACCTAACACTTCTCTTTTCTCTACACCTAACACTTCTCTTTTCAGTACATGGATAAATGAAAACGTTGACTTGGCCTCCCCTAGTTTCTGAAATCAATATGTAAGCAGTGAAGTCTGCTTGCCGTGGCTGTATCTGGTATAGATTGGACCAATAATATCTATCTCTTTCATTTTCTTCCCATTATTACAAGATTTTCTTCCTTTCACATTGTGTTAGGAATATTGAAGTCAAAGCCTTTAACTAAACAAACAAGGCAGCCACCATAGCCATTTGTATTTTCTACGTCAACTTTACTGTTTATTGATTGGACCAGCTAATAAGAGCTCACCCTTAGTTCATTCTTGAGCAGTGACTAATCTTTTATGCTATTGATAGTCCTCGTATTGTCTAGTGCTTGTGCAACTAATGCTGCTTCTGTGTGGACATTTGGACACATTGCGTAACTTGCCAAGTTTCAGGTATCAATTTTTCTTTTTCAGTTTATTTATTCATTTATTTATTTTTCCTGGGTTGCTGTAGTACTGTGTGTTTTGCTTTGCCTCTGCAACAGAATTATTGTTGTGAGGATTTGAATCGGTTTTTGTGTGAATGAGTCAAAGTAATTTATTTTACTTTTTTGGTTTCTGAACTTGGGTCGTCTTAAACTCTCTAATGATTCAGTTCTTCGCTGTACGTTTTCTAGGAAGCACTTAATCATTACGTTCTTGAGTCCGAAAATCAACTGGGTTAATTTTGCATAGCTGGATTTCTAATGGATTTTGTTTTGAAAATGAGCTTAAATTTGCTAGTGATAGATAGTCGTGTGTTCCGTGGCATGATTCTTTATAAGATACTTTTGTGCACAATGTTTACTGCAGATAGGCACATCTGGTTTTGAATAGATCTCTACAAAAAGAAAGAGAGAAAGAAATAATCAAGCTTTCAAGTAACTGATAAAGCG
>Pt8g007700.1	-		Up_Stream_Len 2000
AATTAATACTAAATATATTTTAATGTAATTAAATCATTAATTATTACACTGGACACCTGTAATCAAAATTTTACAACAAAGTAACATATAACACGTCATATCAATTAGAATGTAAACTATATATCTAAATTATATAAGTGTATTCAATATTTATTTTGATATGAAATTTTTTTTTTTGGTGGGGGGAGGGGGATATATCTGTTTTTGCATAATAACTATTAAAAGAAATAGATATTTAAAAAAATATTGATCATCCATAAAATATTGAAGAGGGTAGAAGTAATGAAACTATTATATTAGATAATTAAGTTGTGAATAATATTAATTTATTTTTTTAAGTCATAATCTTGCATTGATGTGTCTTAAGAAAACTTTTTATTAATCTTTTTCAAGATATCTTCTTTTTTTAAGTCACACAATCACATTTTCATCCTTTTAAAAAATGTTTATTACCATTCCGATGTCCTACAAATTTTGATATCCCATTCATTTATTAATGTTTAGCTCTTTTACTTTTTTTTTAATTACACGAGATTATTGCTCAAATTACAATTTATATTATATGAGATTATAACTGATATTTACAAATCAGACTATTAACCCTTATTAATATTCGATGAATGTCGACTCTACTCACACTAAGGTGACGTTTGTTTTTTAACTTAATAACTTAAAGTGACTTAACTTAATTAATTAAGTTAATTAGAGATGTTTGTTTTTATTACTTAATGAGACTTTTTAGATAATTTTGACTTAATAAAATAAGCTAATTTTTTTGGCTTTTTACTTAATGGAGAAATCTGAATTAAGTCAATTATTTGCTAATGTCAAAAATATCTCTGTTTTATAATTTATTTTTCATATCTATCCCAAAACTCACCCATAGATATTTACCCCACATAAAAATATTCCTGTTTTTTCTTTCTTATATTATATATGATAAAATTTGAAATTTACAGTATTTTATATATTAAAATTTTAAAATAATTATATATTTACTTGAATATAGTTTTACTTATAAATGTTAAATATTGTGGTATTTAATATATTATTTATTTGACATTCAAATTTAATAAGGATACAAATGTAAAAGTACATATTTTCAGCTTTTTAAGTTGAAAAAAACAAACAACTTAATACTTATTTTTCGAGATTCAAACGAAAAAATAAACATATTATTCAGATTCAGACATTCAGACCTATTCAGAATTCAGACTAATTCAAATCTATTCAGATTTCAAAGAAAAAAAACAAACGCCACCTAAGTTTCACTCAATTATATATTATAATTAATAAAAAAATTAGCTCACCATACTTTTATGGGATTTCGAATAGCTGCCCTCCAAATTCACTTTTTTACTTTTTTTCCTTTAAAGACAACGGCTGACATTACAGTGACATACGTGCAACCATTTAGAACAATTTAACACTCACATTTACTCTCGAAATCATTCTCTTTCCATTAATGTTATTTTAACGTGGAGGATGCTGAAATGGAAGTATTAGAAATTTATTGAGGACCCAAACGATAAAAGAAATTTCTATAGGAGACAAAAATATCGTCCTGTCTTTTCAAATTTAATCCAACATTGAGTGTAAGGATATATAAGTGAAGGGGACCCTTAGTTAATGCTTATTATATTAATCGATCTATCAAACGATTGCTTCCAGAAAGGTGTGCGCAAGTACTGAATATTACCCATAATATTCCAAGTCCATAGTATTTCTTAACCTATAGCAAAGTAGTTAATGCTCAGTCACTTTGTAGATAGAATCAATCCCAATAAATTTATTCAATACTTTATAAATTCATTACATATTTTTAATTCATCCACCATCCCGCTCATTTTTCAGGATTCCTCACCAGCTCTCTATAAATACCCACATCGTCCTGTAAACTTACACAACACAAGCATTAACTGTAAGCTCTAGTGCTCTTATCACACTTTCTCTTTAATATCTAGTCACTCTTCTTATCTATTTAAGACGAAAAAGGGAAA
>Pt8g007710.1	+		Up_Stream_Len 2000
CTGTACTTAGGGTTTTATAACTGGAGTGGTGCAGTTGAAAGGAAATCGAAAGACAAAGCACATCCTCACACTCGTGTGCTTGAAACGAATTGAAGGAAAACGACAAACGACGTCATATGCTTTGAAACAGATTGAAAGAGAATGACGTCGTGTGCTTTGAAACAAATTGAAGAAGAATGACGTTGTTTGGATTGAAACAGATTGCTTGACATAGCGCTGACATTCATTTATTAGATGATAAATTTCATAACTTCTAAAATTACTTATCTAATCATTCATTAAATAAATATTGAGATTAAAATTGAAATATAAAAATTAAGATGTCCAACACTACTGATTTAATATTACTGAAAATATAGCAGATATTTAATCGGTTCAGGCATAGAAAGGGCTTGGTGGATACGGGAACGAAAGTTTATCCATGACCTTGTTTACATTCCTGGTTTGGGTCCTTGTTTACATTCCTGGTTTGCCCCTTGAGCAAGAAATTTATTGGGGCTTCAAACTGCCGTTTCTGGAGCAGCAAACATATGTTAATGCATCTAACCACTAACACAACACAACACCATGACTCTGGAAATAGATGTCAATGGATAAAATCACTTACTGTATGGTACAAGGACCGACGCAACGAGTCAGTCAGCCCATTTAAGGATTAATTTAAAAAAAAGGCTATAATGCTTAGATACCATTGTAATAATAATTTTTTATGTGTAGATGTCCTATTATTATTTTAAATAATTCATAATAATGTGAAATTCCGAACTCGCATTTTAAATCTGCATTAAAAAGGACTCATCGTTTTATTTTCTAAACAAGTCATTCAATAGGAATACTCTTACCTTCATAATAAATAAAGAATAAACTAGATATAAAAATTCAATCTTAACCATTTATTAAACAAAGAAATAAATTATAAAAGAGAGAGAGAGAGAAACCTAATCCGGGATTAGAGTAGAGTGTGAAGCTATGGTGTTTATGCACGACAAACAAACCCAATTGAACCTTATTTCAGGATAAGTCAGGGTAAACATGGCATATAATTAAGGCCATAAATTAAAAACAGGAAACATATAGGACCTTTGTGCTCACATTTTTTTCTTCTGGTAACTCGTCCCTATTGTGTTGATTATCTCGAATTAGGTTCTAAGATTAGTAGGTTATTTTCTATATATCTTTATTATGTTTACGAGAATTCGAAAAACCAAAAAAAAATCTACTTAGCGAAAAAAGAAAAATGATTTTAGATAAAAGAAATTACAGTTGAATCTTAATTATAGAATACGTATGAGCCTTAGCAGAATAATATTATCAAATCACATATACTTGGGATTTCAAGTTGAATCTTAGCTGTTATCTCTGAATATTAATATAAATAAGCAGCAGTGGCGTACGCGTGCCCAAGATCAATAATCAATGGACTTTTCATTCAAATCAAACGGTAGTAATAGCATTATATAAAATCATCAAAGCGACACTTAAATTGGTGATTGAGCTCACAAATTTGTCAACTATGTGATACAATACTGAAACAGACTTGTGACTTTATTAAGGTGCAGACTGGAGGTCAATGTTATTACAACTAACAACTACTTGCATCAACTTGTCTAATAGAACCCTAGCTGTGGGAGTTGAGTGTAAAACAAATTACAAATAATGAAGTTTAATTTGAATTATTTTATTCACTAATGGACGTTGCTGAAGGGCCAGCAACATCCTTTGGGATATACGACGAGTCTCTCCAGATTCACAACAAGATGCAGCTAGCGATGTTCTTTTTCATAATTTTTTAAATTGATATGTCCCAAAAATATCAGATAAGTGGCAGATAAATTAACCCCTGGCTCCTCGTACGCATTTATAATGTCAACAGCTGAATGTAGTATAAATACTACACAAAATCTGACTCCTCAAACAACAAACAATATTGCCTTGTGCAGCTCTAGCTGAATAAACTTTTATTGAAAGCAACAATATTGAAGTGATCGAAGAAGATTAAT
>Pt8g007720.1	-		Up_Stream_Len 2000
CTTAACCTTTCACGAGATCTTAGAGTTTTTTGGTGTATTATTTTCAAGACCGTCGACAAAATGACCTAGTTTGTGGCTACGGTTTGCTGGAAATAAAGAGGAGTTGGGAACCCTAAAACTCATAGTTTTTTCTTTTTTTTTTAAATTGTTTATTATCATCTTATGTGGGATTATCTCCCTAACAACTCCACGTACAAATTGGTCTTTATTTTGGGTTCTATTTGTGTACTTTGGTTGCGTTGAAAAGTTATTAAGAAGTTTTTTAAAGAAATGAAGTGCAAACGGATGATAGAAATATATGTTAATTAGCCAAATTATTGGCTTCTGGTTGACTTAGATTTTTTTTTTTGGGGGGAAATGTTTTTTGTAACATATCCATATAGGTTGGCCTTCAAGTTGTGCAGAACACATGCGATGAACTTGGTTGCACATTTTATATAAAAAATATTTTTCTTGTTGATGAGAGTGCAAATAAATAAGCCCTTTTACAAAAAGATTCAAGTCACATGTCATCGTCAGATGATAAGAATTATGAAGATGAAACATACACACGTTGGGTGAAGTGAGCACGCATTGATGAAGCTCTTCTGTGAAACAGCTAAGGCTTTGTTACAGCTTAGTTGGAGTCTGGAGATCTCCAAAATGGCTGAATGCAACTTGTCACCTTACCTGTTAGAAATTGGGACGGCTACACGCAAATTGGAAAAGTAGGCAATTTTACCTACTATGCTTTGAATTTTCAGTATCTTTTGTATTCATCTTATCCGGAAAACATCAGCATCTTTTGTATCTTTTACAAATTTTTTGTGGGATGAACTTGCACCTCGCCACCTTATTCTATTGAAAAATGGTGCATTCCTTAAGCAGGATATTGGTATTTTTACCCTTTTTTTTTATTAATAATGCGGGACACTCCTCCATGTGCATTTTGTTAAAATTCAGATCAATGACTTTTTTAACTCTCCCCATGAAGAGTTTGTAAAATCAGTACATTGGAGTTGACAACTAATTTGTTGTTCTTAGAAATTTTCGCACAATGAATTCAAGAATTACGAATAACACTACAGTTATCGAGAGCTATTTTATGAGTTTTACCGTCCTTAGAAGGGAAATTATAAATTTTCTATTAAAATTTAATGAAGTGGAAACCTCTTTAGAAAGAAATTTCTAATTCTTAGTTTTTGTTAAACTCTCAAATTCATGAAACTTAAACAAATATGAATGAGTAAAATCGACCCTTCAAACTGAACCGAATACTCTCGTTATCTAAGTTTCTCCAGAATGAAAAAGTTAAACCTGCAAGCACTAACAGGGTGCATGTCCTTCTCAAAAAGAAAAAAAAAGGGTGCATGTCCTTGATTCTACTGGACACTCAATTTTTCAAATAATCTTAAAATGGATATTAGAAACTTCCCTCAAACCCGTAAAATACTAGCTCTTGAAATAAGTCATAGTTGATAAAAGAGAATTCTAACTTCTCAAAATTGCATACAAACATTTTTCTCTACACGTTTCTTATGTTAATGTTATGATCAATCACTGTTGCAAAAGAAGAAATGTAATTCCATAATTTAAAATTATTTCTTTCATATTGTTCCTAGTGAGCCTGAAGAGTAAAGTGAAAGGGGCGCAATTTACCGATATACTAATATAAATATGATCGAACATGCCAAATGTCAATAACATGAAGTTTTTAATGAGTTAATTAGTTGGCTAGTAGGCCCATCTAAGGGGTTAATGATCCTTTGGGATATACGACGAGGCTTTTCTGTTCATGGGTAGTAGATGCGGCGGAATGGAATCCATTAATATATCATTTTAAGTTCAATTACATTTCACAACCGTTCGGAATCTCAGTAGATTCTTACAAGGCACCTGTTATGTCAACGGTTACCGCAATATAAATAACACACGCCCTTGCTTCCCTTCACCACGTCAACTACATCATACACTTGTTTCTTTAGCAATTTCTTGCAGAGAAATTAAGCAATAGAGCAAAT
>Pt8g002750.4	-		Up_Stream_Len 2000
CATTCGTGTACGTGTAACCGATTATAAATTAAATGAAATTCTACTTTACCAATTTTTTAATGCGTAGACTCTTCTCGTTCATGTCGTCATCACGCCACCGACCGGGGACCACAGCACTAACTGAAAAGTGTACTAAAATACCGACACGGGTACGTGTAACCAATTGCGCAAGTTTAGCGTTTGAAACAATGAAAAAGAAGTTGAAAAGCGAGGTAAAGGTGCGCGCATTTCCGAGAATGTGGTGTCGCATTTTCGTCGTTTTTAATTTTTACTGTTTTACTTTTAAGTAAATTCAAAGGATGTGGTGTCGCGACTCAAGCAACTCCTGTTTAGTTTTGAGCTTGAGCATAGATAATAACGTCTGTATCCCTTGTTCTCTTTTTATTTTCTAAAATAACGGCCACATTTTATCATTTTATATCAAACAAGTCCTGAATCCCAATTAAAATAGCCAAGATATGAGCAGCCACACCTTAGTCCAGTCATCTTTCTTGTATTCATGGATATGTTCTTCAAATAAATCATATCATTAGACATGTCTATTAATGGAGCAACTAGTGCAAGGGGCTTAATTCGTGATTCCAATCGGAAAATGAGTTACAGGTTTTGGGATGAACATCGGATTTTGTTCCATTTTTTTTTGGCGGAATTTTGGGGGCTTTACCAAGGACTCCAACTCGTATGGAACCACGACATTCGATTTTTAAAGGTCGAAGTAGACAACCTTTGCATCCTTTAAATGATTGATTCGGAAATCACAATCCCAATGTGCACACGCCTCTAATAAAATCGATTAAAAATCTTCTAAGAAGGAACTGATATGTGTCCATTAGACATATCTATCGTGAAACCAACTTTGCAGCTGATTGTTTGGTTAATAATGCTGGTTTTTTACCCTTTGACCTTTATATTTTTTAAGAACCTCCCACTAGATTAGGTCACTGGATATATCATAATATGTACGGGACGATAATTCTCCCATTTTATTTTGTCTTAGCTTGGCTATGCCTTACCAAAAAAAAATATATATATATCATGATCCTCCTTTCTCTGAAGATTTCCCTTTAATTTATTAATTTTTTATACTCTTTCTTCTCCATATATATTTAGTAATCTAGACTCCCCTTTTGTAGATATTTACTTGGGATCTTTATAATATGACATACAATAATAGTTTGTAATATTAAAATTTTAGAGACTATTTTTACGTTGAGGTTAAAAAAATTTAATACAATCTTAGGCTAATAGTTTTGATACAAAAAGATGAGAGAGCTGCAAAACTTCACACCATAAGATAAGCGATGGTTGTATTATGCTTTAGGTTTAGTGAGGACATGACTCCATTACTAATGTACTGCTCAAATTCGGCCCTAAATGAGGGTAACTATCATTTCCGAAGGCGTTGGGAACCTGTTTTACGCAAATAGACCAAGTATATTTTGAATAAAACAATATACAAATAGAGGGATCTGTGTGTTATTCCGCCATTCTCTAGTCATTCCACTTGTTTATTTATATATTTATTTTTTTAATTTCCCTCTTCTTTCTTTTGACTAGGCGTAACTTCCAAGTTCCCATAAAGTAGAAGTCACATCGGACGATTAAAGAATTCAAAACAATATCCCAATTCATTAACTAATCACAGATTATTGGCTATTCCTTTGATAAACAGTTGTTATTATAATATTTTTTCCCCCATACGCAGCATCTTAATTATTTAATTAAATTAGTACCTCTCAAAAGAAAGAAAAAGAAAACAAATTATTTAGTTAATTGGTTGCATCGTTGATGTTCTTCCACTTTCTATCGTATCAGTGCTCTCCACATGCATGTTAGCATTTCTCACTTTCGGTGAGTGCCAATATACTCTCTTATCTACTACGTGTAAAATCTACTTACATAGATAATAGATTAGTCTCCATAAGCACAAAGAAACAGAAGACTAAGCAAGCAAACAGCAACAAAGAATCAAAATGGAAACATGTTCAGAAGAAAAGAAA
>Pt9g008600.1	+		Up_Stream_Len 2000
GTACAGCACCTCAATTCCAAAGACACCCTATTATATAAATTTTTAATACTTACGGTGATTGGTGTAGAAATAATCTAATCGAAACCAACCAACTGGTCTCATAATTTTGAATAGTCGACGAATATTTAAAACAGTACAATGACTGGAAGCTAAGAAATCCATAAGATAGTTGAGCGTTTGTCAATCACGCATTGACTTACGATGACATTGGCAAGAGGAAGCTGGCTTAATTATAATCACCAGTTGTGGGGTCTTCGGTTGATTTAATTTGCGAAATTTATTCCACAAAGAATTTTGGGGCCATGCTGCTCAAACGTTCCTACTCCAGAAAAAAATTATTAAATTAAGTTTGACCCATGCATTTTGACTCTAGGTTTCTAAGTCTCTACGGAAACTGTTTCTGCACGCGTCAAATGAGAGTAATTGATGAACCAATGATGATGAGCTTGTACGGGTCCGCCTAAGTTACAGTTGATGTAACAGCTGTCCTATAAAATTTCATTCAGCCCTCTATATTTTATATTATTTATAAGTATTATAAAACTTTCTATATTATAAAATTTTGTTAAGTTTCTTGCACTCTGTTTTATTTTATTGAAACCCTTGAATTATTAATTCATCCCTTATAATTTTAAATTTTCAAAATACCCTCCATTTAATTAAAAAAAATATAATAATGATTAAATAAATTATTATTTTTATTATTTTATTATAACTATAATATAATTATAATTTTTAACTAGATTATTATTATTAACAAGAATAAAAAAATATTATAATTAATTAATCTATTAACAATAATTAATAATAATTTTTTGTTAAATTGTTAATAATAATTAACAATAATTACTATTAATAATTAATTTTTGAATAATAATAATAATAACAATGATTAAAATATAAATTAATATTTATGATAAAAATTAATTAAGGATTTTATAGTAATTTATTACGATTTAACTCATTATGAATTTGATTATAAGACAAAGTAAACACATAAATGGTAATAGAGCTCATTCTAATTACGATTCTTGCAGTTCAAGTAAATAAATTATTCTGATTCCAATTCCTCATCTTGATTATAACTATTCCGATTAGTGAATGCATTATAAAATTCATAATATTTATGAATAAATTGTAAATAATATAGAGTGGTCTAATTGAATATAAAGTGATTTACAATTTTATAGTGCGTTCACTAACATGAATCAAAATTAGAATGAGTTAAATTGTTATAAATTACTATAAATTCTTAATTAATTTTTATCATAATTATTATTTTTTAATTTAATTATTATTATTATTAATATTCAAAACTTAATTATTAATAGTAATTATCATTAATTATTATTATTAAAAATTTAACAAAAAAATTATTATTAATTATTGTTAATAGATTAATTGATTATAATACTTTTTATTCTTGTTAATAATAATAGTATAACATTATAATTATATTTATAGTTATAATAAAATAATTATTATAATTATAATTTATTTAATAATAATTATATTTTTTAATTAAATGGAGGGTATTTTGGAAATTTAAATCACAGGGACGAATTGGTATTATAAGGGTTTTAAAGAAATAAAACAGAGTGTAAGAGGCTAAATGAAAGTTTACAATGTAGAAAGTTTTATAGTAGTTATGAATAAATTATAAATAATATAGAGTATAAGGGGGCGGAATGAAATTTACTAACCATCACTCACCCATTCAGAATTTCAGATAATTCCGATCCAAGTACTGTTCGTTGTATTTTTTAGTCAAGGAAGAACTCTCACCACCCCCCCCCCCCCCCCCCCCCCCACACCAACCCAAAAAAAATATCGGAGGAAGATTGGTGATGGCATATGGGTAAATTTACAACTAATTATCTTTCCCGGCGAAGAGAAATTGAGTGTATAAATTTGACGATATTATACATCTATGGACACTCTAAACTTAAACTGACGAACAAGAAGAAAAGAGAAGGAGCAGCAAATAATTAAATAAAAAT
>Pt9g009670.1	-		Up_Stream_Len 2000
TGATTGAATTTTTTTTCATAACAAATTACTATATTGACGTCCAATGTGGATACATGCACAAAAGGAAAATATCTTGTTAATTGATCAATGATCAATCATCCGATGCAAAGATATTAAATAATAAAAATTTGATTAATTAATGCATGGTTAATTATCTGACTAGTTTATATTAACCATCCAAATACAGACGTACTTAATTTGCACACAAAGTTGAAAAAATGTATTTTGTTGAAATCTTATTGGCTCTTTGAAATCATCATTAACCGTCTTATTAATGGAAAATTGAAGCTTTCGGCTAAGTGCTAAAGAAAGCACATTCCATATATCACTATAAAGAAAGCACATTCCATATATATGAACACATTGCATCTTTCAAACCCAACTCTTAAATTCAACCTATAATTTTAACAAACAATAAGGTAGTTTTGATCATTTTCTCTACTTAAAATCAAGTAGAAAGCCAACCCCTAATTTCTTAGGGGTGGAGAAAATGTACTATATTTCCTACGTGTTGAAAATTTTCAAACCCAACTCTTGAATTCACCCTATTACTTTTTATGGTGTGATTAGTATCCTATACAAATAATTTTTTTATTAACAATGAAGTTTGAGGGATAGTTATTATTTGTAATTTTGTATTCTATTTTTAGTTGTTTCTATTAAATTATTTTTTAATTATTTTAATTTCTTATTGATATTTCAAAGACAGAAAATGGGTCTCGAGATCAGTCCAACTCACCCAATTAGCACTATACATGGGTTGGATGGGTTGATTTCCAACCCGACTAGTGCCTAACCTTACTTTTTTATGTTCATAAATGCGTATACAAACAGATATGACACATTATGATTTGCTGATTGAAAATATAACTAAGAAATAATATATGTGGCCACATGACTTTTTTTAATTCAACTGATTATAAAAAAGTAGGAAAAATGACTTGTACAGCCTTGAAAATTCGAAAAAATGGTTATGTACATTCCATTTTTTCAGTAAGAGAAACCTAAAACTCCCTTTTGACTAAAATATTATTTTTAATATTTTATAATAAATAGAAGTATAATATTAAAATATATGTAACAATATATACATTTTAAAATAATTTCAATATTTTAAAAATATTTTAATACTTTACAACATTAAATTATATTAAACTAAATTTCAAAATAAATTGAAATATAATATTAAAATAAAAATTTAAAAATTTAAATTATTTTCAATATTATATAAAATAATTTTAATATTATTAGTACATGACATGTACTTTATTAAATTTAAAATCTGACCTAAAGATTTATTCAAAATTTTTATAATAAGTAAAAATATATTATTAAAATAAATATAATAATTTATATTTTAAAAATTATTTTACATATTAAGAAATATTCTAATATTATTAGTCTACTAGACAAATTAAACTATTTAAATTTTATTTATATTTATTAAAATATTTAGTCAATATTTTTTGTTACCATCTATTAAGGATACTATAGTAAAAAAGTGTCTTGGTGTCCCTTATTGAAAATTCAGACTGTATATGACCATTTTTTTAAAAAATATCACATTAGTTTGTACAACCTTATTTATCTAAAAGTGAAATACATGTATAAATAACTTCAATAGAAAATTGTCAGTCTCCTTAACCATTACAAAAAGAAAGAACTTAGCAAACCTCCCAAAATTAAAGCATAAATCTTGTTTGAAAAAAGAAAGGGGTTATATACTCAATAAGGATCATTCATGGTACAGTTTAATTATGACCGTCTCATCAAACGTGTTTCATACCACCTAAAATTATTGAGCTGTACAGTAAGTCATTATTTTGACTTATGTGACAGCTGGTCTTGAAGTGCGACTTATTATTTTTTAATTTGAATAAACTAACTTTTTAGAAGACTAGCGAAGACTTTGGTAGAATTACAAAATCTTCATCGACTCGGGATTCACTGCTCACTAGTAGAAGTATTTTCAGATAAAAGAAGCAGTTTTAGAAACTACA
>Pt9g009730.1	-		Up_Stream_Len 2000
ATAGTGTGCGTAAAAAAGTTACATCTATGTAATTTTTTTATATAAAAACTTCAATTCATTATTACTTGTGTATTATAGAGCAAATGAATCCTAAGGTGATAAAGAAATAGCTTGCCAACTTCTTTCTTATTGCTTGCAATTGGTTGATTACAGGTTTAATTGAAAATGGAAAAAATTGGAAGATTGTAAAGGTGAGGGGTGAAAGAAAGAGGAAAAAGAAATTACTTTAATAAACTGTAAATACAGAAGAAAGTAAGGGGTGCTGTCAAAAAGAGGGGTACGGTGCACCTGTTGCACCGTAGCTGGATTAAAGTTACAAGAAAAAACAAAAGACTTATGTGACCAATTGGTGGTCGTGAAGTGACCAATAGGTGGTCTTGAAGTGCGACTTATTATTTTTTAATTTGTATAAACTAACTTCTTAGAAGACTAAAAACAAGAAAAAAAAAGACTTATGTGACCAATAGGTGGTCTTGAAGTGCGACTTATTATTTTTTAATTTGAATAAACTTAACTTTCTAGAACCCTCAAAACAAGAAAAAAAAAGACTTATGTGACCAATAGGTGGTCTTGAAGTGCGACTTATTATTTTTTAATTTGAATAAACTAACTGGAAGACTTTGGCATAATTACAAAATCTTCATCGTTTCGGGATTCACAACTCACAAGTAGAAGTATTTGCAGATAAAAGAAGCAGTTTCAGAAACTACAATGTTTCCATTTTCTCAGCTGTTGAAGCTTCAAAACAGGTTCATAATTTGGGTACGATATTACGTCTGCTTTTGTAAGGCTGCTGCATTTCTGTCAGGTAATTTTGCACGTGGGGCCTTAGGTAATCCTATCTTTTAAAAATGTATTTATTTAGAATATAAACTTGTATACATATATATGAGGATCTTTATTTTTTTAATGGAGACACACTATTAAATTGTATGGTTTAATATAATTAATTTTTAATACATTACAAAATCATGTAATTTATTTATTTGTATTAATTCTGTTAAATCATACAATTTAATACATGTACATATATTTTTTTTGTATTTTACTAACATCATTACTTTAACAACATGATGATGTTTGTATGTATATGTATGTGTGTATGTATTAAGAGCTCATGAACTTTGAGATTCCTAAATAGATAATCCCCTAGAATAACTTCAGTTAAGAGAGGTGTACTTAAGATCTTTGATTAGGTTGGGCTAAATTATAAAAACATGACAATAGTTCTCTCACGTTGTTCTTGCAGTCCTCATGTGTAAGCTTTTTTTAGTGAGCACGAACATTTTTTCTAATGATTATTTTGATTCCAGGTTTGTTGATAAGCCGCAAACTCGTAGACTTGGCTATAGTGGGCGTCTTGATAACTTACTTCTCCGACTCCGAATATTCAAAAGTATTCACACTTCAGAAAGCTGCAATATTTACGAGTATTCAGGATGTAATATTAGCAACTCTTACGATTGTTGCCGCCTGGATTTCGTGTTATGCCATTCGTCCTCTCAGAATCCTCATTTTTTCAACTGTCTCCTACATACTTGTAAGTTAATATGTTTTGAATTTGCTAAACTTCTAAACAGAGACGAAATTAAAACATATGTCTATCATTGCAAGCAATATATATATTCAGGGGGGCGGACCCAGGACTTTATAGTACTTTGGGCTAAATTAAAAATTTATTATTTTGCAGTAAATGTTAAATTTCACAGCATGTAAAAAATATATATATATATATATATACACACATACCTAATAAGAGAATATTAAAAGCTTTACCCCTATAAAAATAATGTTAGAGATCTCAACAGTTAATTTATAATTGATGTGACATTAATTCATTTTGACTCAACTTTGATTATAATAATGATTAAGAAAAGCATTTCTAGGATCATAATGTCATGCTATACAATTAGTTCCAACAATTTTCGTTTCAGGCATTGGGGCTATTGTTCTGTACAGCGTCCAGAGAATTTTCAGAAACCAACTTTGAGCTACTCAAC
>Pt9g009790.1	-		Up_Stream_Len 2000
GAGTTTTAGGCATTGTCCTAATTTATTACACCTAAGCCAGATATAGCTTTGTATATGCATCTAAATGGCGAAGTATTGTTGGTCATTTATACAGCCTAAAATATATTGAGCTGTGCAGTAAATGCTTTTGGCTTATTGTTTGTTATAAATCATTCTTTATTTTGTATTTAAAAATAAGGAGAAAGATTAAAAATAAGGAGAAAGACTTGCATAGGTCGTCCACGTTTGTTGGGTCTCAAAGATAATGGAAGTAAGATCCATTATTTTTTAATTTAAATAAGTTGGTAATGAAATAGTAGGATAAAATTATGGTATAACTATATCACAGTTGCACCCAACCATTAGATCCAGTCACAGTTGTCATTATAGCTGAATCTAATAGTTGAAAGCAATTGTGGTATGCTACCACAATTGCACTATAATTGGATCCAAAGTAATATATATTATTTTTTAATTTAAATAAGTGTATTTCACCAAACCTGTCAAAATGATAGATTCTTATTATTGGAGTGCACTACCTTATTATGTAAGGGCGTACGCCACGCCCACAAAAATTTTCCCATAAACACGAAAACTTCTTAGATGTACGGAAAGAATGTCAAGGTGGTGCATTCAAAATAAGATCTTGTCATTTAGACAACCTAGGTGGATAAACCCACCAATAACATATATTTTTTAAAGAAATTAGAAAAAAAATAGTCGTGAGTTATGAGGGTACTTACTTGCCAACCACCGTGGTAGGTTAGGATTTTTTTAAGGGAAAAGGATTGATATTGGGAATGTCAAAATTCTCCATGAATTTGAAACCTCATGGGCTCTACTCTAGATGAGGTGAATTTTGAATAATTTTTTAGAAATGAGAAAAAAGTAACCCCCAAATTCTTAATGCGGGTGGGGTTTGATTTTGCACACCCCACCTCACCCCAATCCTCCATTTTATATAAATATTTTCGTAATTTTTATTTAATAATTTTTGTTTTATCAATTAGAATGTTGGTTAATAATTTTTTTTATTTCTACTTCATATTTACAATATCATTTTTATTCAACCCTAAAACATTGTTATGTTTTCTTTTCTCTCTTAAAGTGTCGTTCTTGTCAAACTTTTTTTTTTAATTTTGATATCATTTTAAGATATTGTTTCAGCATTTTAGAGATTTTTTTAAATAATTCAAATATTTTATAACATGATAATGATTTTATTGAAGTCTCTTATTTTTAATTTACTGAAATTATTTATCCATACATAATATAAAATAAGTAAACGAAAAATGGGGTGGAAATGGAAAAAGCATTCCCCACAAGGAGATTCTCTATCCCCACCCCACTAAATTTATTGAGAGATGGAGTGAGGAATGGAGGTAAAATTTTTAACGGGATAGGGAATTTGCCCATGGATGTTAATAAAATTATGAAAATACCCTTATTGCCCAATTCCTCTGCTTAAATTTTGATCAAATTTTCTCCTAAAACCAAAAACATTTAATCCTTTACTCCATAATAATCCATAGTCCATTATCTTATACATTATTGGTACCTAAAGATTTAACCAAACTTTATTTCATTTACAAATAAATAAAATAAAATTTGACAGTTTCTTTGCTATCAACATGCAAATATTCTAGATATTTTGTAATCCATTAATTTGAAGTTCTCAGTCAAACTAAGCTGGACAGTTTGTCTGCACGGTTACTTTTATTCAATCTCAGAATCAAACTATCACCTTCCGAGGCATTACAACATTCGACCGGATAAAACTAACAACAAATTAATAATCTACTTTCATCATCAATACATCTCTTTGCTATCATTTTTTTTACTAATCTTACAAACTAAAAACGAAAAACGAAAGCAAAAACAAATATGACCACCATCATCATCGTATAAAACCCCGGATACAAAGACGACTTCTGATCATCACAGAGGATTACCGAATTGAAGAGCAGCAGCTTACAGCGGCAACGAGCAGCAGCACCTGCAGCGGTGGTTTCGATTTGAGG
>Pt9g008580.1	+		Up_Stream_Len 2000
AAAGTTATTCCGCAAAGAATTTTGGGGCCACGCAGCTCAAATGTTCCCACTCCAGAAGAAAATTAAGTTTAACCCATGCACTGTGAGTCTTGTTTTCGAAGTATATTCTTAATATATCTGAATATTTGAATCTGAATAATATGTTTGTTTTTAAAATCTCTACGGAAACTGTTTCTGCACAAGTCATATGAGAAATATTGGTCATTAAAGAACTAATGACAATGAGCTTGTAAAAGTCCTGGATATAAAGTTTGATTGTATCCTAGCTGATGCGGTGGATAAAATAGCATGATTTTATAAGATCATGCAATAATTACTTGTGAGTCTTATAATTTCTTATTCAAAAAATGAATGTTGGTGTCAAATCAATTAAGATATAGATTTTAAATTTTAATTTTGTTGGTGCCACATCAGTTAAGATATAAATTTTGTATTGTAAGTTTATGAATGCTCAAGAAATATTTTGACAATTCTTTAGAAAGTTAAAATTAAAATAAAATAAAAAAACTCAAATGAGAAGGTGAGATGATGTTTTGAATTATGGTGGGGTGAATTTTTCCCATAATAATAATAATAATAATGGCACAATCATAATATTCTTGATAGTTTCGATTAGAATACAATCAAATAAATTATTTTTTTTAATGCATAAAGCAAGTGAAGCTTAAACTAAAATCCAAAATAAACTAACTAAACTCATCAGGATTGAGCATTTAGATTAGGGGCAATTTCGAAACTTTTCAAATGAATTGGCAAATGTTTTGTAATTTTAAAATTCCAATCGAGCATTTTCATAGATTTAATGAAAACAAAGTTTGCTTTAAACTTATTCTTAAAAGTCTTTCAACAGGGCGATGGGATTTGGGACACAAGCCCAGCTGGCTGATAGATAGTGGAATAAATGAGTTAAAACACATAACATGATTTTATTGAATAGTCCAGTATAAGTTTTCTTCCCCAAGCATGACAGTGACATGACAGTGACAATGAGCAAAAACATTTAAAATAAATGAAATAATTTACGGGTAATCGTCAAATTATTCTTACCATGAGCCGACATGATTATTCTCTTTATTTTACCCAAAAAAAAAATTATTACATTATATAATCATGAAACATACGTGATTATGTAACAACCGTTGAATGTTGTAAAAATAATATAATTTTTTTATTTTATATTTTTATAATCGTTGGATGAAAATTTAATAGTTGTAAAAATAATATGATTTTTTATCTTATATTTTTATAATTGTTAAATGAAATTTAATGACTACTACATAATAATGTATTATATTATATGATTATGTAAAATAACAAAAATATTTTAAAAAACTTAAAGCACTCTAATTTTTATTCAATAGATAAAGAAAAATGGAGGCAGTGGATGAATTTATTTTGTACTGTTAACAAAATAAAGGAGATAAATTAAGTTTTAAAAAAATAAAGAAGATGAATTAAAAATAATCAATTCATGAGGGGAATAATCTGAAATTAATTTTTATTTTATTAAATGATTATATTAAAACAATGTCAAACTAGTCTTTCTTTTAATTAAGTTTTCCTATAATAATTTTTTTTAATTTTGTAAAATGATCTGATTAATATGAATCAATATCCGGTATTAATCTGAAATTTTTCTTGAATTTATGCTGAAGTATATTTAAAATTTAACCACTCTTACATGTATATTATTATCTACTAACTGTCAGTCTCCCATTCAGAATTGCAGATACTGCCGATCCAAGAACTGTTCGTTGCATTTTTTAGCTTTAGAAAAATGGCGGGACACTGAATACAAGTCAAAGGAAGAACCCTTATCCCAAAAAAAAAAAAAAGTCAAAGGAAGAATCGTGATGGCATATAGGTAAATTTACTAATTATCTTCCCCAGCCAAGAGGAATTGAGTGTCTATAAATTAGTGTTCTACATTTATGGACCCTGTAACGTAAACTGTCGAACGAGAAGAAAAGAAAAGGAGCAGCAAATAATTAAACGAAAAT
>PtUn005790.1	+		Up_Stream_Len 2000
CTCAACCAATTTAAGAATATCAGCAATTAATTACTATGAGTTTCTGATAATATTTTAAAATCACCTCCAAATCGGAGATAGTATATAATATTTTTAATTTTGTATAACAATCATAACAAATAAAATAATTTCTTTCTAGAATGATGAGGTAGTTTTATATCAATCAATTATTTTGTTCGTTAACTTCATCGTCTACTATTAAAAAATGTAAGATAAAAGATTATTTTATCTCTAAGGCTTCCCAAAACACTGTTTCACGTACCTTTTTAAATGAATTTAGGTACAAGACAAAAGTGATTTAATTAGCCCTTGACCAAAACAGCTGGATCAGGAAAGTCATTGCGAGTAAACAAAACTGTTTAGATTAGAATGAAAGAAAATAAAACAAGTGAAAGAGAGTCCTCAAGGTTTTATAATTCCTTTGCAATTCTTGTTCAGAGAATTATGCGTAATGTTTACAAGGATCTGACCCCTTTTTATGCTAAAATATCACCGTCCATTTGTGTTATCCATCTGCCACTTGAAGTGATCGGCCATTTGAATTCCAAACATCCAAACAATAAATGATACAAAACCCCTGTTCTGCATTTTAATTTGCTACAGTGGCCTGGTAGCCACTTGTTACATAATAACCCCAACCTTTTGGACTACATGGACCTTCGAAAAAGATCTGGGAGATTCACATACGATATATATAATTAGATACATAAATTTTAATAAAATATTGTTAAAGATTACCTCAAAATCCAAGGATCTATTTTGAACTATATTATGCTCCAATGGTCTTGTCGAGTTGTTTTTCAATAAGCTCTTTACCCGGTTATTCAAATTCAAATCTTAGATAAAGGAGACTGAAAAAAACTAATTTTAACATTGGTTGTGTTTATTTTTTATTTGAAATTTGAATACACCTTAATTAATTTGAATTCTAAATAGAACTAGTTTGAATTTAAATGATATACTTATTTTTTTGTCTGAATTGCTAAAAATAAATATTAAATTATTTTTTAACTTAAAAAATTAAAAAAATAATATTTTGAAATTTGTGCTCTTACAAATAACAAATGTTAACCAATAATAAACATTTTAAAGAAATTAAATAAGATAATATATTATCGTAATATAAATTATGTTCAATTGAATACAAGTAAGAAGAAAGAAAAAGATAGAAAAATAGAGTTCAGAATTTGTTAATTGTTCTAGCAACAATGATATATGTACACATAAGGTAATACGTCATTATTAGAGATTAAAAAAAATTATAGAACCAAAAAATTCACCACAAGATAAATTTTGTTTTTTAACTTTTTTATATTTTTGATACTAAATTTTGTGCCATTGTCGGTGACCTATACATCATCCAAACGACTTAACAAGGAGAGGAGGAAACTTCTTATTCATTTGACCTTTCCACGCGGTTAGATGTGATTAACAAAAGTCTTCTCAAGGTCTTCTCATACGTAGAAAGCAAAGAGTTTCTCTTACATTTAGGTTCTTTCTTGTTGTAATGAACAGTAATATCCATAATTAGCTTTAAACATGCCCGACAGTTAAATATGATCCAAATGCCCAAGTGGTGTTAAAGCTTTACACATTTAATTTCAATAAAAAACTTAAAATGAAACAATTTTGAATTTGGGAAAACTTAAATGATGTATGCATCAAGCCATCAAGGTAAAGAAAAAAATTATCATTTTATCACTTTATATTTTTTGACATATTAATTTATCACCAAAAATTTTAAATAATAATTTTCTTTTTCATTTAACGTATCAATTTTTATCATTTTATCATCAAACCCCTGAATAATGTACCACTCAAACGCGGATTCGCCACCCCAGTTTATACTGAAAGAACAACGCGCTCCAATCATTTTCTTAGAAATTGACTTTGCGAGGGGAATGAAACAACAGAAACTATTTGTAGTTTTATATGGTGATAGATTATATATATTAATTGCTAATTCGTCATCTTCAATAGATTCATTATCGCGAACCAAA
>PtUn026920.1	+		Up_Stream_Len 2000
GGTCTTTGGTAAGTGGCCCTCATTTCAGTTTTAGATATAGCTTTCTGGTCTAGGCCATACAGCAGTACATTATCGTTTATCATCCTAATGATGTTTTCTATGCGTTGGTCTTGGATGCAAGGCAGCAGATTATTCTCTATAGCTGGTGGCGTCCACCAAAATGCATAACCAGCGAAAGGGGTGTGTCTCAACATCGGTTGTTCCTCCTAATGGTTCCTACCCTCTTTGAATCCCCCGTTTTGTTGTGGTGGTATTTGCCATCTATATTATTTTCTCTTGTAGTCTTTGTATACTTTAATTGTGTTCTGTATTTGTAAGACCGGGCCTTTTTTCCCTGGGAATGATCAAGCTCTTTCTTATCAACCCAATAAGGAATTTATGTCAAGAAAATATGGAGCAGTCATGTGCCATGTAAAGTTATATTGATTGTGAGTTGTCATTGGATAGAAAGGTTCTTGGAGAGAGTGTAGTGGTTTGGTTTCAGACTTTCAGCTTTCGTACAAACATGAGAATCAGAAAAATAAGAAGCACTTCTTCAAGGACCCATCGTCACTCTAACTGAGCTTTTCTTTGTTTTGATGAACTGAGTATTTGATGGCTTTTATTCTTTCTACGCCACAGGGAAAAAGCTTCAAATAGTGGAATGGAAGCTTACCCTGCTTCCGTAATTTTGGCCGGGGAAAATGTTGGGCTATTGATCTTAGAGGAGGAGAAAGCTCTTATGGTTTAAAGAAGATTTGATTACAGGATTTTGGAATTATTCAACATTTCTGATGCACAATAATCATCTTTATGATTCATTGGATGTGATCAAGCTAGTCAAGACTCGAATAGTGATTTATTTAAAAAATAAATGAAGAAATATTAACTATTTTCTTAAAGTCATTTGGAAAGTATGCATGTGGAGCATTTCAAGTTTCAACCATATATACGGCCATAGAATCAAACAAGAATTAATCGGGCTTATTACTTCCCTTCCCTTATTTGGTGGCGGACATCTAATCTTAATGGCCGCTGGCAGGGGTTTGGGCCCAGTTTTGAATAAAACAAGCAAATTTCGTCCTTGATGATGATGTGTTTTTAGCCGATTTGGCTTGGGGATACAAACAAGATAATCCTTTGACATAATCCAAAACAATAAAAAGGGTGTAGATTCATCCATTCCATTGAGGAATTAAAAATTTTGGAGTCACTCTAACTTCTGGTTTATCCTTCTTTGATGTCATTTGCTTTTATGTTTTTAGCAAGGTATGAGCTGTCCTTGTTACTCACACCATTTGTAATTTTTATTTTTTATTTATTTATTTATTTTACCAAGTAGTGAAATCAATTATTTGTTTTTTTTTTTTAATGTAAAAAAGGAGTCTTTTCTCTTAACCTGTTACGTACTTGAGAGCAAAAATATAATCCTTAATTACCAAACTGCAGAGCCCAAATCAGTTAAAAACTAATTGACAAGAGCTGTCTATATTTTCAATTCTTATCCAAAATATGACAATGGCCTATTATCGTCGTATTCATACCTTTACCAGAGCGAAACGAGATTAATCAAAATGGGGACTCAGAATTGCCAAAGTGACTAGGAAAGAATGACCGGTTATTGTCTTTTAAGTTGCTTTTGGCTGTAATTAAAGCATGGTAATTAGTAACTAAGACTTGGGTAATGGCTTCTCTCAGACTTTCCTAGAATGAATAGAGACTTCGCTTCGTTTGATCGTGGCATCTTTTTATCTTTGGCTTCTTTTATCGTTCCAACAACTACTTCTAAGTAGGTCGATATTCTTGAGGCACCAACAAAAATTTAAGGGAGTGTAAAACAAGTTAATTGAACTTATTAGACGGAAAAAGCAGCTATCTATTCACTAATTATAATAAGATGTTTTTTTTTTTTCTTTCTACTTGATTAAGAGAGCTTATATTTATATATATATATAGAGAGAGGTCACAGTCCCAGCCAGTACCTCATCTCTCTCCAGGGAGCAGTAAGTAATAATTGATTA
>PtUn007180.1	+		Up_Stream_Len 2000
ATTTGTGGAGAGTATCTCACCCCCCAAAAGGTCAAATATATAGACATGTTAACATCTTCTATTTTCAATAAGAGATTTGTGAGAACTTTGCTTAATCAAGATTTCAAAATTGGAAAATCCCAAATCTCTACTTTCAATGAATTCAAAAATAAAATAAAATTTAATTAAATACATTTGCTCTCACGTCACGTTTGGCCCTATTACCTATGGGAGTTGAACCTTATCACATTCACTTTCAGCTTTTAGTTTTCTCCGCATAGTTATCAAACAAATTATGGAAACCATCAAAGTCAAGTAACACAGAAGATATTTACGCACGTAATTCGTAAAGATTGCAACACCTAAATGTCTACAACTCACGGTGGAGAGACTTTGGATTAGCATGAATTATTTAAAAATCATTTTCTAATAATTAATTCTACAACTACCGTCAAATATCCCTTTCACTAAAAGTATCTGCATACAGCTGTAAGATCATTATATAAGTCATAGGAGAAATATGTTTAGTGCCAGTAAAAAAGATGTTAAATAAAATAAAATACGAAAATATGTACAGAAACATAATATCAGTTCAGGTTAATACGCTTGTTATGTAAGAGAATCTCGCTTAGGAAAATTTTAGGTCGATAACACCACGTTAACATCTTACTATCTTATTGGATCCCGACATACATACACTTATCATTAAATTTAACATTACCATAAATACATTGTGTGTATTATGTGGTGATGTCTAATTAAATGGTACATCAGACATCCAATTGAATGGCAGGATGCTAAAGTGGTGGTGCAGCATCACCCAATTTTGTTTTATTTTGTACTAGGGTAGAGTTACAATTCATTAGTTCTTGCACATGTAATAAAAACCCAAAAATATATAAATTTGGGTTAAAACATATAGAAAACTAAGATACACACGACTGAACTAATTAATCTACCATAGGTTTTTATATATACCAGCGTTGAGATGTTATTATTTCTCAAAGATACTCCAAGTAATTTGACCTCTTGCCTAAAAAAAAACATGAGAATAAAATTTAAACTTAAGAAGGTATAAATTTAAAAGGGCTAATCTAGTGCGTAACATCGCATGTAGTAAATTATGATTGAGGTTGTGGAGTCACAGTGTTGAGCCCCTACTCTTGATTTGCCACATGCACTATAACACGCACGATGTCGCATACAAGATCAAAATTTTAGGTTTAATTTGAAATGGAGTGGTTCGAGTTTGATGTATGCCTAATTTGTATAATTTATTCATGCATGTTGTTCATATGCGAATTGTCTAGGTGTTGTATTAGTACTGGTTTTTAGTTATTGAGTTAGCAAAACATGTTAGGGAGTTGTAGTGAGATGTTATTTGTATTTTAATTGTTATCTTGTTAGTAGGTTCATTATTATTCACTAAATTCATACTTCTTTAACCACTTGACCTTACCCCAGTGATTAGAGCCACTCCCTCATATGCGTGAGAGAAGTAGTTTGAACCTCCACATAAGTATTGTGGAGGTTTAATTTAAATTTCATTTCTCATCTCTCGAGCGAAGGTTGGAGTCCCTCAAATATTTGAGAGAATTAAATCTGGACAATGTTATATAAGAGTTGATGTAAACTGGTTCTAGTGATTGTAAATATTAATTATAATAACATACAATATGTTGTATCCTGTGCAATAATCTCATATAATAATAAAAAAAAATTCGTACTTCTTTAGTGGAGAGAACGCTCCTCACAACACAAACAACAGTATTTCTTCTACTTTCTCATTGTTTCTTGTTACAAACTAGAACATATCCGAGTTTAAATAGTAAAAAGAAAAAGAAAGCATTAATGTCATTACCTGTCATTACCTTTACTGAATTTGCAAATAATAAGTCCCCACTACACTTTCTGAGTTGTACAGTAAGTTTACTCCCTATAAAAGGCAGACTAAGATGCTCAAAGTCTCAACACTTTTTCTTTTCAATATTTTCTTTTTCCCCAAAACAAACCTATCTTCC
>PtUn035060.1	-		Up_Stream_Len 2000
TGCAAAAGTTATTCCGCAAAGAATTTTGGGGCCACGCAGCTCAAATGTTCCCACTCCAGAAGAAAATTAAGTTTAACCCATGCACTGTGAGTCTTGTTTTCGAAGTATATTCTTAATATATCTGAATATTTGAATCTGAATAATATGTTTGTTTTCAAAATCTTTACGGAAACTGTTTCTGCACAAGTCATATGAGAAATATTGGTCATTAAAGAACTAATGACAATGAGCTTGTAAAAGTCCTGGATATAAAGTTTGATTGTATCCTAGCTGATGCGGTGGATAAAATAGCATGATTTTATAAGATCATGCAATAATTACTTGTGAGTCTTATAATTTCTTATTCAAAAAATGAATGTTGGTGTCAAATCAATTAAGATATAGATTTTAAATTTTAATTTTGTTGGTGCCACATCAGTTAAGATATAAATTTTGTATTGTAAGTTTATGAATGCTCAAGAAATATTTTGACAATTCTAAAATTAAAATAAAATAAAATAACTCAAATGAGAAGGTGAGATGATGTTTTGAATTATGGTGGGGTGAATTTTTCCCATAATAATAATAATAATAATGGCACAATCATAATATTCTTGATAGTTTCGATTAGAATACAATCAAATAAATTAATTTTTTTAATGCATAAAGCAAGTGAAGCTTAAACTAAAATCCAAAATAAACTAACTAAACTCATCAGGATTGAGATTTGAGCATTTAGATTAGGGGCAATTTCGAAACTTTTCAAATGAATTGGGAAATGTTTTGTAATTTTAAAATTCCAATCGAGCATTTTCATAGATTTAATGAAAACAAAGTTTGCTTTAAACTTATTCTTAAAAGTCTTTCAACAGGGCGATGGGATTGGGACACAAGCCCAGCTGGCTGATAGATAGTGGAATAAATGAGTTAAAACACATAACATGATTTTATTGAATACTCCAGTATAAGTTTTCTTCCCCAAGCATGACAGTGACATGACAGTGACAATGAGCAAAAACATTTAAAATAAATGAAATAATTTACGGGTAATCTTCATATTATTCTTACCATGAGCCGACATGATTATTCTCTTTATTTTACCCCAAAAAAAAATTGTTACATTATATAATCATGAAACATACGTGATTATGTAACAATCGTTGAATGCTATGAAAATAATATGATTTTTTTATTTTATATTTTTATAACCATTGGATGAAAATTCAATAGTTGTGAAAATAATATGATTTTTTATCTTATATTTTTACAACTGTTAAATGAAATTTAATGACTACTACATAATAATGTATTATATTATATGATTATGTAAAATAACAAAAATATTTTAAAAAACTTAAAGCACTCTAATTTTTATTCAATAGATAAAGAAAAATGGAGGCAGTGGATGAATTTATTTTGTACTGTTAACAAAATAAAGGAGATAAATTAAGTTTTAAAAAAATAAAGAAGATGAATTAAAAATAATCAATTCATGAGGGGAATAATCTGAAATTAATTCTTATTTTATTAAATGATTATATTAAAACAATGTCAAACTAGTCTTTCTTTTAATTAAGTTTTCCTATAATAATTTTTTTTAATTTTGTAAAATGATCTGATTAATATGAATCAATATCCTGTATTAATCTGAAATTTTTCTTGAATTTATGCTGAAGTATATTTAAAATTTAACCACTCTTACATGTATATTATTATCTACTAACTGTCAGTCTCCCATTCAGAATTGCAGATACTGCCGATCCAAGAACTGTTCGTTGCATTTTTTAGCTTTAGAAAAATGGCGGGACACTGAATACAAGTCAAAGGAAGAACCCTTATCCCAAAAAAAAAAAGAAGTCAAAGGAAGAATCGTGATGGCATATAGGTAAATTTACTAATTATCTTCCCCAGCCAAGAGGAATTGAGTGTCTATAAATTAGTGTTCTACATTTATGGACCCTGTAACGTAAACTGTCGAACGAGAAGAAAAGAAAAGGAGCAGCAAATAATTAAACGAAAAT
>PtUn008620.5	-		Up_Stream_Len 2000
GAAGGAAACACTTGGGTAAAGAGGTGTGAGATCGTCTCAAGATTGTAAAGATTTATTAACACCTTTGAAGTCAATTATATCCATTTTAGAACCTTGAGATTTAAGGCTTGGTGTTAGTGGAATTCTCAAGTTTAGTTTACTTGGAAATGTGGATGTAGGAGGGTTTGTCAAACCACGTAAAAATTGCAGTATTTGTAATTATTGTTTTTGTTGAATTGTGGTAGTTGTTGGTGTTGGATAGTAGTGTTGTGATTGATGAACTTTTTTAAAAACCTAATTGGCCTCCCTCTCTTGGGTTGTTTGATTAGAATTACAATTATTTTGATAAAATTAATATTACTGCAATACCTTGGAGGAAGTTATAGTTAAAGAAAAAATAAAATAATCAATAATAAAAGCATATTTCTTCATTGCATAAAATCATACGTCTCCGTGCAACAACCTAATTTACACTCATCTAACATTAAACTTTAATTGGATTTCTTATATGTATTCAAACTCTTGACAAAACTATTTTTTTATGAGAAACAAGATTTTTACACTATGATGATGATGATGGTGGTAATGATAATAATAATAAGATAAAATACATTAAAATGATATCAAGTGTTAATTTAGAAAACAGAAATTAATATTTTTGATATTATACAAGTTTTCTCATCTATAAACCTAAATCATAACATATGAGAGTTTGCCCTCCAAACCAATTTCAAGTAGCACTATAGCCATAGGGACAAGTCAAAAAATATCTTTTGGGATTATGGAGGGCGGCATATAGAACAAAAGATAGAATTTTAAATTTTAAAGATGATTATATTTTTAAAAAATTTAAGAGAAAAATTGTAGGTTCAAATAGTATCAACTAAATTAAGTAACTCTCATAATTGGCCATTTATGAAAATTTTCCAAATATTGTTCCTTAAAAAAATAAATTATTTACAATATTTTATTATTATTATAAGAAGAAAATATTTTCTATAATTCTATTAAAATATTTTAAATAATTCTTAAAAAATATGAAAACATTTCGTAACAAAAAAAATTTCTTAAATAGCCCCATTAAAAAAATTATTATTTTATTAATGTGGCTATTTTATTTTAATGGTACTATTTAAACCCATACTTTTCTAGATTTTTTAATGGAAAATTATTTGATAACATAAAAAAGATTAGAGGAATTTGAAAAACTATTTTTTATAGAAAAAGTACGGGTTTAAGAGGAATGGTAAATAAAAAATAATTTTTCTTTTTTAATAATAATAATTTATTATTATTATTATTATAAAAAAAAAAGTTCTTAGAACTCATGAATAGTTTCTTTAATGAGATTAATTTGGCCGCCAAAAGCAGTAAGGTAGTAAAACTTGCAATTAAGACAAGAAGTTGGTATAAAACAGAAAAGGGGAGGCCTCTCTGAGCAACAAGTACACAACATTAAAGCCTAGCAAAGGCGAAAAATTGATGTTTAACAAATTTTCACACCTTTGAAAGCAATGACCTACCAATATTTTGGTTTCATTTTCTTGGCCGTTTTTCTTCAGTGTCACAGTAAGTAAATGATGACCAGCTATGATGATCTATCAAATATCAACTAACAAAGAAGCTAGATGTATAATATGGGAGGGCTTTAGCTTTAGGCTTTGCATTCAAGAACAGCAATGACAGTTAAACGTAAAACATCAAAATGGGTAGCTGTTTCTTTCATTGTAACCCCATTTAATGCAATTTTGATCTTTGTTCAAATATGGGGGGTCCTATTGTGTTGGTTGGAACCACATTATTATTCTTGACTCTTTTACTTACCAACTGTACCCAAAACATGATTATCTGAATTATATTATCACAAAAATTGGTATTTTTTTCAACAGTTGTTTTTCTTCAGCATCATTGTTCTGCCGCACAAGTAAGTAGAAATGGTTTTGCTTACAATTGAAGTCTATCATTTTTCCATGCATAATTTTGCAATGTCTGTTTTGAATAATTTTGCAGGAAGTTAAGAA
>PtUn028140.1	-		Up_Stream_Len 2000
CAAATTCATTAGATTTTATCAAATATAAGTCCAACCCATCATATATTGAATTTTATATTTTCGATCCAATCTAATCCAAATCCAATCACTTATTAAAATCCAAACACTTATAGAAATCTAAACCGATATAATCTGATAAGATCAATTCGATTAAAATGAAAATTTTTAATTACACTCAAGAATTCTAATAATAACAATTGAAAAAAATCAACTGCTTTAATATTTCATGATTCATGTTTTTTTTTATTAACATATGATTGAGAGAAAATGGAAAAATAAATTGAAATCTGAATATTGGTTGCTTTCGATTTGTACCTTGTATTATTACTATATATTTATACACAAGATCAAATTTTATTATTTTAGGAAACTCGAAAGTTCATAAGAGGTCGTGAGAAGCCGACAATTCAGCCAACGGTTTGAATAAGAACACAACAATCAGTAAAAGTTTTGAAAAAGAGCTGCGGTGACAACCATGCAATGAATCGCTCTCTAATTTCGACTCTAAAACCATGAACTGGCGGTCGTTTCTATCAAGACGTGCGACTGTTTTTGAAAAGATATTTTGTCATGACTCGTCAGGACCAAAAAAACAAAAAAAATCATCAACGGTGAAATGATGATGCCTCATTTGTTATCGTGCGAGAGAGTCCGATTCTTGGGGGCATCCACCTTATATTCGGACACATGGCTCTAGGAAAATGTATGGTAGTACGAAAAATTCCATCCATCCGGCCGTATGTCCCTTAAATTTTGAATATCTATCAATGTCGGTTTTAGTAATGCTATAATTTTTTTAAAATTAATTGCTATTAGTTTTATATAGAAATAGTTAATTGTGAAGGAAATTAATTAGATAAAATGTTGAATAATATATATATATATATATATATATATATATTATATTCTTTTTATTGTGTATATATATAACAATTGATAACTAAAATAAATATTTTATGCTATTAAATTTATTCTTTATTTTGTTATCTCAATATAATTAATAATAATATTAATATGTCTAAACTTAATGATTTTATTTCCTATTAATAAGGATAATTTTAGATTTTTATATTATATATGAAGATATATATATATATGATTTTCAAAATCAGACTTTGAAAAATTATTCTTTTTTTTTCTTTTCAAAATCTAATGGAGAATGGAATGATTTTGTCAAAATTAATTTTTAAAAAATTTTTCAAACATTAAAATTAACTTTTGACTTTTTAAAATTACTTTTAAACATTTCAAAAATAACTCCAAACACACCCTATATTTACTAGTTAAAAGTTTTCCTAATTAACTACAAACACATATTAGGAAAAATGATATTGTGATTTGTCGGTAGGCTAGCGAGGCACCCATCCAAATATGAGTCCTAGCACTTGTTTTGGGACTATTTTTCCTTTCAATTATGTCATAATTAGTAGGAATAAATTAGACATTTCTCTAAATTGGTGAAAATAAAAATTCAAATCATATTTTAAAGAATTGATATAGACTAGTTAAATATATTAATAGATTTATAATTATAATGTATTAATATTTCAAAAATGATGTTTGATTTTAACCAAATAATTACAAAGATCTCATATTTTAAAAAATTACCATATAAATTTTATTCAGATAATTATGTCGTACTAAAAATCTATGCGATTATTGTTAAAACAAGAAAGCTTTCATCACTATTTTATCAAATTATGAGGTGTCTGTCTTCTTTCCCCATTGTAGTGAACTAAAATAATTACGTAATTGAACATTAATTTTTATGTTGTTTTCACTCAAGAACATGAAAAACCGATGCCTCCTACCGTAATTAAAGCGTACCCAAAGCACACACGTGGCTTCTGTCTCCCCTTCCGCGAATCTTTCGAATGCCACCGGTTATTAACAAATTTTGGTATACCTTCACTGACTCGCTCGCTTAACTCGCCAGTTGACTCAATTCGCTCTTCTTCATCCCCATTTCTCTCAGCGAGCCAGCAGCCGACCAACCAACC
>PtUn010660.3	+		Up_Stream_Len 2000
TGAATTGAAATGTTTGTGATGCGCATGCTCTCATGCGGGCCACTAATTTAATGTTTAGTCCATTTTATGCATAATAGCAATCATCATAACTTTTGGGATTAGTTGTGGGTAGCGATGGTAATGAGTACCGCTCGCAGTGGGTTTGTTATTATTAAACCCAAACCCACATAAAATTTAAATTATTAAACTCATCCACAACCCACAATGGATTTTAATTTTTTAAAAACATCCACCCGCAGCGGGTTTTGATAATTATCAAATCCGCAATGATACTCGACAGATTTTTGCGGGTTTCCGTATTTAAAATCATAAATGTTTAATACATAAATTTATAATAATAATCTCAAATTCCATATAACATACTCAATTTTATATTTAAACAATGTAAATGAAAAATTAAAATTTCAACATCAATCTAACACAAATTCTCAAATTTAAGTATAAATTACACAAACTAGTATCTAAAAATAATAATTATATTTCATATTATCATTTAAAACAAGCACCAAGAAAATATATTCATTTCATTCACCACCATAAGCACCTATCCAACACGATACCTACAATAATAATTAAGATTAATAATAAAATACTAATTTAAAGAAAATAATAATAATAATAAAATAATTCATGTATTAAGTTAAAGCGAAGAAGAAAAGAATGATTGAATAAAGACAAAGATGAGAGATGGTCAGATCGGTGTGCGACTAAGTCAAAGGAAAATGTCTTTAGTTTTCTTTAGGTCATGACTTTAGAATGAGAGATGAGCCACGTACATACATACACAACCTTGAACTTTTGGCTATTTGGTAATTTGAATAATTATATTATTTTCTTTATACATTTTTAGATTTAAATTAAATTAAAAATATTTGGAAAAAATATTGCGGGTCCGGTGGATATCCATGCGGGTATCTACCGGATATAAGATTAATACCAAATCCACCCGCATCCATGTGTGAGTTTTAATTTATAATACTAAACCCGCCCGCAATAGATAAAATTACCCATAATGAACGGGTTTTGACAGATAAATTTAGACGGATTTACGGATTTTTGAATACAATTGTCATCCCTAGTTGTGGGGATGTTATGCTATTATCAGTTGTGGCTAATGCGTTTACCATATCACTTGTCGGATGATGATGTTGATAGTTGGTGGAATAGTTTTCAAATAATTTTATTTAATTAATCACATAAATTCGATTGTTCGTTCGTCATATGTTTCATGTTTGATTAATTAAATCTAAGGCACAAATCATCATGTGTTTCATGTTTGATTAAAGGCACAAATCATGGCTTAGTAGCTTAGCTTATTCATTAATATTTCTTATTTTTTATGAGTTAATTATGATTCCTCCTGATAAACGTCATTAACTTATTTAAGGACACATAAAATCCGCCATAGTTTATTTAGTAGAAGAATAAAATATTAATTTATGCTTTGCTAATATATAGACATACATACACAGAGAATATTTGTCTTTTCTTAGAGCATACATTCATATATTTTAAAATGCGTATTCAACATTTTACAATATTATTAAATAATTTTTTTAATATTGTAAAAGTTTTAAAAGTCAACGTTTTACAATATTATAAAATAATTTTTCAACACTCTAAAAGTTTAAATTACTGTAAACGTTTTTATGAAGTTATAAAGAAATTCTCAACAAAATGCTTTTCTGATAAAGAATTCCTTTTTTTACAACCTAATAAGAAAGATTTTGTGCGAGATCGCTAACCTAATAATTTCTGTAAGTGAAAGTTGTCATATCAGTTGAAATTTAAAATATTGAAATAATATTATAAAAACTAAGACCACAATAATTGCTTTAAAAAAAAAAGTTTTGGCATCACCAGCTTCACAAGCTTTTTAGAACTTTATATTTTCTATATATACTGGAATAGACACGACAGCTTCACCAACTTCTACTCTTAACTTGTGTTACTCTCTGTATTAGACCTCTTATTCTACAAATATTTTTCAAGTATCCACC
>PtUn015880.1	-		Up_Stream_Len 2000
CAATAAGTTTCTTCCATGTTGCTGAAAAAAATAATCGAAGCAAGAATTAATCTTATAATTAGAAAAAAATGGAATATAATATATACTATTGATCTGGCAAGTGATGTGCTTGCCGGTGCACAACACTATCAAGCACAGTTTAATTAATCTACAGCTTCAATTTTATTTGTAGGAAATCACATAATTTTATCACATATCCAAGTGTTTCCTATTTGTTGGATATATACTAGTGTTCATTAGATCAACTCATCTTATATATATGATAAGAATCCTGTGAAGTAAGTAGAATTTTCTTTTATTTGTCTTTTATAATTTATAATAAATTTATATCTAAATCCTTTTATCTTAAGTTTTATCACTTTATTTCCATTTCTTATTGAAATGTTTTGTATGTTTTGCTTTGACAATGCTCTAATGGCAACGACCAAACATATAAGTAGATATGATTCACTTTTTACAAGGAAAGTCATGATACTGGCCTTGGAAAAGAGACTTCGTCCGATTACAAAATTTATACAATATCATATTTAAAAATTAAAACTCTTCAAATTATTATTATTATTTGTAATCAAAATAAAAATAAATCAAACCCTTATGAACCAAAAAAAAGAAAAAAGAAGAAGAGAATATTATAGTGTTTCAAAACTTTTTGTTGTTAAAGGCCGACAACCTTTTGACTTGGTTTCTTTGTCTTTGATTTCACCCGCATCAGTAAATCATACACAGCATTATATAGTTATATGCTCAAATTAAATATTCTTTGTTATTTTTATTAAATTAATTAAACAAATCATTTTTTTTTTCCACCAAGTGTAGTGAAAGTTACACCTAACCCTTCGTTTTTTAGTTTAAATGTTTTGAATATCAATGGTCGGCATAGGATATACCTCAATGGAAGATTTTAGATAATTAATTAATTTAATCTATTTTAAAATTGGTACTATTTTTTATTTATTTTTTCTTGTGTTATGTAGACAGTAGTACGCATTTTGAATCCTTCCATTTGATTTTTTTTTTTCAAATGGAATAGGTAAAGTTAAATATAATTTTTTAATTCTTATTTTAAAAGGACTTAGATGTTAAAAAATTGATTTGGACCGCTCATATATTTGGGGAAAAAGAAAAATAAATTTGTTAGGACATAGCTGAAAGTATATGATCCAATGAAAGAGAAGTAAGCTAATTTCAAAATAAGAATAATAAAATATTTTTATAAAACACAAGGAGCTCAAATCGTTGAGATAACATTTACTATGCTAGAGAACGCTGCTATATGGATTTGGTAATTGATACGACTTGCATGATATTATTTTTCTTTTTAATCAATCGCTAATTATTTAATTGAATCTGTTTAGTTTCTTAGCGAATCTGTAGTCCCTTCTTTTTATATGTGGTTTTAAGTAATAATAAATTTGATTATTATATTAAGATTTTTAAGATCAAACTAAATCAATCATGTCTAAAATTAATTGAAAATGATTTGATATAATCTTAAATGAATTAAAAAAAAGGGGGAGAATATTACATTAAACAATACATAGGGGCATATGGCATGGACCACCAATCGAAGAGAGGCCGAGAAGCAAACCTTATGTGTATGTCAACTCTATCCAACGAAAAATTACAAATCATTGACACGACATTCAATGAATTGAAAATATGATTCAAATACCCTTTAAAAAAAGTTGAAAAACTTAAAAAAAAATAAAAAATTAGCAAAATCGTATACTCTTTGTCTAGAAAAAGTGTTATCCACGTGGTGAGAGTGCATGTGGGGTTGAAATTCTCATTGAGTTTTGATTTTGCAAAGAATTTTGTAAGGAATTTGTGGCAACTTGGAGATTATAAATTTAGAGCAACCCACATGCCTCAATTTCAGCATAGAGTAAGACAACAATTTCTAAAATACTTGCAAAGTTTTTATTTGCTATCTTTCTCTCAACCTTAGAGTGTGAGAAAACAGAAACTGCGAGTTTCTGTGTGAGAGAGAGAAAAACAAA
>PtUn010670.1	+		Up_Stream_Len 2000
AGGTCACTAACATGATATTTGTTCACCTTGGGGGGATGTCCAGTCAATTGGAAAGGTACATTACAGAATGTAGTGACTGTCAACTACAGAACTGAGTATACAGCAGCTGCAGAAGCTCTCAAGGAAGCCATTTGGCTAAAGGGGATGATTACTGAACTTGGAGTTGAACAAGACTCAGTCGAGGTTTATTGCGACAGCCAGAGTGCAATTCATCTCAGCAAAAACCAGACACATCATGAGAAAACAAAACATATTGATGTGAAGCTCCATTTTGTAAGGCTTGAAGTTTCCAGAGGAGCTGTAAAGCTTCTAAAGATAAATACAGAGGAGAATCCAGCTGACATGCTGACCAAGGCAGTACCCTCTGCTAAGTTCAATCTATGCATGAATTTAGCAGGGATTTGTAGGAACTGAAGCTACAAATCGTGAGGAAGAAAGCTCTGTGGAGTAGCTTGAAGTATTGAGTTTAAGGTGGAGATTGTGAAATGTGAACTAAATACTCAGTCTCGACATGTCATATGTTCAGTATGTGTTAGCACGACATGTCATCTGATAAGCATTTGGAACAAAACAGACATGAGCCAAAATGTCGTTCTTTGTTTAAGTAGCTCACATGCCTAGCACGTGAGCTTAAGAAAATGTTTTCTCTCTAAACGACTAAGTAAGAAGCCGTTTTAAGAAAATGTTTTCTCTCTAAACGACTAAGTAAGAAGCCGTTTTGAGCATGCTTAATCAAGGCACATTGCAAGCACGTGACTGAGGGAGATTCTGTTATGTTAGCGGGAAAAGCCGCTGAGGAAGGAATCCCAGAATCAGTTATTAAAGAGCTAGAATTCTAGGTTTTGTAACAGACCTGAAAAATCGAGAGAGGGCAAGAAAGAGGGAATGCGAGAGAGAGTTCTGAATAGGCTTGTAATCTCCATTTGTGTTTGCTCTCTGTAAACTCTTGAACAAGCAATAAAGTGAAATCACAGAGTTTGTTTCCAGTGAATGTAGACATCATTCATTTGGTGTTGAACCACTTTAAATCGTGTGTGTTTTATTCTTGATCTATTTGTTATTCTTGATTCTTAGTGAGTTGATTCCTTCTTGGTTGGTTCTTGAGTATAAATCAGTGAGTTAAGTGTTCTTGGGGTGGGTTTAGTCTTGATAGTTAGGCTTAAAACACAACAGCTAATTTGAACTTCACAATGATCTCTTAACAATGGCAATTGATTCAGGGCTTTAGATCAGAGTTAGATATTAATTTTGTGTTTCTTAAAGATTAATGAATATACAGTGAATTAGATATTAATTTTCTGTTTCTTAAAAGTTAATGAATATATCGTGGATCCGTTTATTCAAATTAAAACTGGCAAAGTGATGGTAGCTAGTCTACGTCATCAATTTGTTAGAGAAAAAGCATCGATTATGCATATAAAACATTAAATTGACTGTCGGATTACTCCTCTACAAAATTTCGGGACTATTTTAAAATATTTTTTGACACACATTCTCTAGACATCACGAAGATAATTCTTTGATCCACCGGAATATGTTACACTTTGTGTAGGCGTATCACATATGTTCACATCCAGGACCTGAATAAGCATGTACTCGGTGAATCTTTGAAAGCTCCAAGATTGCGATATCTCCGAGTCTGAGCTTTGCTTCATCCGTCCAATGTCAACAAAGCCTTACATTTTTAATTAAGTTTAGATTCTATAGCCAAACTGTCAAAAAATAAAAAAATCTATAACCAACAATAGAAATAGATTAAAAAGAACAGTAATATTAAATGTTAGGGCCCCTAGCTTTGCTAAAATAAAAATGATATCTGCAGCTTCAGTTATGAGAAACAAAGCTCAGAAAATACCGACGATAACAGAATAAAACGTTATAAACTATGCATTTGAGTTTTTCTATATATATTCTCAAATAGATACCAACTTCTTCTCCAACATTAATTTCTCTCTGAATTAAACCTCTCCTTGTACAAATACTTTTCAAGTATCGCCACC
